# Supplementary material for: Metabolomic Analysis of Serum and Tear Samples from Patients with Obesity and Type 2 Diabetes Mellitus
Source: Int J Mol Sci. 2022 Apr 20;23(9):4534. doi: 10.3390/ijms23094534 (PMC9105607; doi:10.3390/ijms23094534)
Supplement: Supplementary file 1 [file ijms-23-04534-s001.zip]

Archive with 6 entries (6 files):
- TableS2.xlsx
- TableS3.xlsx
- Figure S1.pdf
- Figure S3.pdf
- Figure S2.pdf
- TableS1.xlsx
