# Supplementary material for: Metabolomic Analysis of Serum and Tear Samples from Patients with Obesity and Type 2 Diabetes Mellitus
Source: Int J Mol Sci. 2022 Apr 20;23(9):4534. doi: 10.3390/ijms23094534 (PMC9105607; doi:10.3390/ijms23094534)
Supplement: Supplementary file 1 [file ijms-23-04534-s001.zip › TableS2.xlsx]

## Sheet: T2D
Table S2. A list of studies showing significant differences in the blood concentrations of amino acids and biogenic amines in T2D patients compared to healthy controls.
Name of amino acids and biogenic amines	Change	No. of studies	List of reference
Alanine	Increase	6	Drábková et al. 2015
			Wang et al. 2011
			Ferrannini et al. 2013
			Yamakado et al. 2015
			Yamaguchi et al. 2017
			Calvani et al. 2020
Alanine	Decrease	0
Arginine	Increase	5	Ferrannini et al. 2013
			Yamakado et al. 2015
			Yamaguchi et al. 2017
			Calvani et al. 2020
			Cao et al. 2019
Arginine	Decrease	3	Drábková et al. 2015
			Fernandez-Garcia et al. 2019
			Menge et al. 2009
Asparagine	Increase	1	Yamaguchi et al. 2017
Asparagine	Decrease	2	Drábková et al. 2015
			Okekunle et al. 2017
Aspartate	Increase	0
Aspartate	Decrease	1	Zhou et al. 2013
Citrulline	Increase	2	Yamaguchi et al. 2017
			Zhou et al. 2013
Citrulline	Decrease	1	Menni et al. 2013
Cysteine	Increase	0
Cysteine	Decrease	1	Jain et al. 2014
Glutamine	Increase	1	Zhou et al. 2013
Glutamine	Decrease	3	Wang-Sattler et al. 2012
			Ferrannini et al. 2013
			Menge et al. 2009
Glutamate	Increase	5	Okekunle et al. 2017
			Zhou et al. 2013
			Huang et al. 2017
			Ferrannini et al. 2013
			Calvani et al. 2020
Glutamate	Decrease	0
Glycine	Increase	1	Wang et al. 2011
Glycine	Decrease	8	Wang-Sattler et al. 2012
			Drábková et al. 2015
			Okekunle et al. 2017
			Floegel et al. 2013
			Fiehn et al. 2010
			Yamakado et al. 2015
			Yamaguchi et al. 2017
			Ferrannini et al. 2013
Histidine	Increase	2	Wang et al. 2011
			Fiehn et al. 2010
Histidine	Decrease	1	Zhou et al. 2013
Isoleucine	Increase	8	Wang-Sattler et al. 2012
			Drábková et al. 2015
			Wang et al. 2011
			Floegel et al. 2013
			Yamakado et al. 2015
			Yamaguchi et al. 2017
			Ferrannini et al. 2013
			Menni et al. 2013
Isoleucine	Decrease	0
Leucine	Increase	7	Drábková et al. 2015
			Wang et al. 2011
			Ferrannini et al. 2013
			Fiehn et al. 2010
			Yamakado et al. 2015
			Yamaguchi et al. 2017
			Menni et al. 2013
Leucine	Decrease	1	Zhou et al. 2013
Methionine	Increase	2	Yamakado et al. 2015
			Yamaguchi et al. 2017
Methionine	Decrease	0
Lysine	Increase	2	Yamakado et al. 2015
			Yamaguchi et al. 2017
Lysine	Decrease	2	Fiehn et al. 2010
			Zhou et al. 2013
Tryptophan	Increase	4	Wang et al. 2011
			Yamakado et al. 2015
			Calvani et al. 2020
			Floegel et al. 2013
Tryptophan	Decrease	1	Zhou et al. 2013
Ornithine	Increase	4	Okekunle et al. 2017
			Wang et al. 2011
			Yamakado et al. 2015
			Yamaguchi et al. 2017
Ornithine	Decrease	3	Fernandez-Garcia et al. 2019
			Calvani et al. 2020
			Cao et al. 2019
Phenylalanine	Increase	5	Floegel et al. 2013
			Yamakado et al. 2015
			Yamaguchi et al. 2017
			Wang-Sattler et al. 2012
			Wang et al. 2011
Phenylalanine	Decrease	0
Proline	Increase	6	Wang et al. 2011
			Zhou et al. 2013
			Yamakado et al. 2015
			Yamaguchi et al. 2017
			Okekunle et al. 2017
			Menni et al. 2013
Proline	Decrease	0
Taurine	Increase	0
Taurine	Decrease	2	Zhou et al. 2013
			Calvani et al. 2020
Tyrosine	Increase	7	Wang et al. 2011
			Ferrannini et al. 2013
			Yamakado et al. 2015
			Yamaguchi et al. 2017
			Menge et al. 2009
			Wang-Sattler et al. 2012
			Floegel et al. 2013
Tyrosine	Decrease	0
Threonine	Increase	1	Yamaguchi et al. 2017
Threonine	Decrease	2	Drábková et al. 2015
			Okekunle et al. 2017
Serine	Increase	0
Serine	Decrease	4	Drábková et al. 2015
			Okekunle et al. 2017
			Zhou et al. 2013
			Yamakado et al. 2015
Valine	Increase	9	Drábková et al. 2015
			Wang et al. 2011
			Ferrannini et al. 2013
			Suhre et al. 2010
			Yamakado et al. 2015
			Yamaguchi et al. 2017
			Menge et al. 2009
			Okekunle et al. 2017
			Floegel et al. 2013
Valine	Decrease	0
Putrescine	Increase	1	Fernandez-Garcia et al. 2019
Putrescine	Decrease	0
Ethanolamine	Increase	2	Zhou et al. 2013
			Calvani et al. 2020
Ethanolamine	Decrease	1	Fiehn et al. 2010

## Sheet: Obesity
Table S2. A list of studies showing significant differences in the blood concentrations of amino acids in patients with obesity compared to healthy controls
Name of amino acids	Change	No. of studies	List of reference
Alanine	Increase	3	Okekunle et al. 2017
			Newgard et al. 2009
			Zhou et al. 2013
Alanine	Decrease	0
Arginine	Increase	1	Newgard et al. 2009
Arginine	Decrease	1	Chen et al. 2021
Asparagine	Increase	0
Asparagine	Decrease	0
Aspartate	Increase	1	Zhou et al. 2013
Aspartate	Decrease	1	Chen et al. 2021
Citrulline	Increase	0
Citrulline	Decrease	2	Okekunle et al. 2017
			Newgard et al. 2009
Cysteine	Increase	5	Zhou et al. 2013
			Elshorbagy et al. 2009
			Mohorko et al. 2015
			Takashina et al. 2016
			Badoud et al. 2014
Cysteine	Decrease	0
Glutamine	Increase	0
Glutamine	Decrease	1	Okekunle et al. 2017
Glutamate	Increase	5	Okekunle et al. 2017
			Zhou et al. 2013
			Tulipani et al.
			Badoud et al. 2014
			Takashina et al. 2016
Glutamate	Decrease	0
Glycine	Increase	0
Glycine	Decrease	5	Okekunle et al. 2017
			Newgard et al. 2009
			Takashina et al. 2016
			Tulipani et al.
			Zhou et al. 2013
Histidine	Increase	1	Zhou et al. 2013
Histidine	Decrease	1	Chen et al. 2021
Isoleucine	Increase	4	Okekunle et al. 2017
			Zhou et al. 2013
			Takashina et al. 2016
			Badoud et al. 2014
Isoleucine	Decrease	1	Chen et al. 2021
Leucine	Increase	4	Okekunle et al. 2017
			Zhou et al. 2013
			Takashina et al. 2016
			Badoud et al. 2014
Leucine	Decrease	0
Lysine	Increase	4	Okekunle et al. 2017
			Zhou et al. 2013
			Takashina et al. 2016
			Badoud et al. 2014
Lysine	Decrease	1	Chen et al. 2021
Methionine	Increase	1	Badoud et al. 2014
Methionine	Decrease	0
Ornithine	Increase	2	Okekunle et al. 2017
			Zhou et al. 2013
Ornithine	Decrease	0
Phenylalanine	Increase	4	Okekunle et al. 2017
			Newgard et al. 2009
			Zhou et al. 2013
			Badoud et al. 2014
Phenylalanine	Decrease	0
Proline	Increase	4	Okekunle et al. 2017
			Zhou et al. 2013
			Newgard et al. 2009
			Badoud et al. 2014
Proline	Decrease	0
Serine	Increase	0
Serine	Decrease	2	Okekunle et al. 2017
			Chen et al. 2021
Taurine	Increase	0
Taurine	Decrease	0
Threonine	Increase	0
Threonine	Decrease	1	Chen et al. 2021
Tryptophan	Increase	1	Zhou et al. 2013
Tryptophan	Decrease	0
Tyrosine	Increase	5	Okekunle et al. 2017
			Newgard et al. 2009
			Zhou et al. 2013
			Mohorko et al. 2015
			Badoud et al. 2014
Tyrosine	Decrease	0
Valine	Increase	5	Okekunle et al. 2017
			Newgard et al. 2009
			Zhou et al. 2013
			Takashina et al. 2016
			Badoud et al. 2014
Valine	Decrease	0

## Sheet: References
Badoud, F.; Lam, K.P.; Dibattista, A.; Perreault, M.; Zulyniak, M.A.; Cattrysse, B.; Stephenson, S.; Britz-Mckibbin, P.; Mutch, D.M. Serum and adipose tissue amino acid homeostasis in the metabolically healthy obese. J. Proteome Res. 2014, 13, 3455–3466, doi:10.1021/pr500416v.
Calvani, R.; Rodriguez-mañas, L.; Picca, A.; Marini, F.; Biancolillo, A.; Laosa, O.; Pedraza, L.; Gervasoni, J.; Primiano, A.; Conta, G.; et al. Identification of a Circulating Amino Acid Signature in Frail Older Persons with Type 2 Diabetes Mellitus : Results from the Metabofrail Study. Nutrients 2020, 12, 199, doi:10.3390/nu12010199.
Cao, Y.F.; Li, J.; Zhang, Z.; Liu, J.; Sun, X.Y.; Feng, X.F.; Luo, H.H.; Yang, W.; Li, S.N.; Yang, X.; et al. Plasma levels of amino acids related to urea cycle and risk of type 2 diabetes mellitus in Chinese adults. Front. Endocrinol. (Lausanne). 2019, 10, 1–7, doi:10.3389/fendo.2019.00050.
Chen, Y.; Wang, N.; Dong, X.; Zhu, J.; Chen, Y.; Jiang, Q.; Fu, C. Associations between serum amino acids and incident type 2 diabetes in Chinese rural adults. Nutr. Metab. Cardiovasc. Dis. 2021, 31, 2416–2425, doi:10.1016/j.numecd.2021.05.004.
Drábková, P.; Šanderová, J.; Kovařík, J.; Kanɱár, R. An assay of selected serum amino acids in patients with type 2 diabetes mellitus. Adv. Clin. Exp. Med. 2015, 24, 447–451, doi:10.17219/acem/29223.
Elshorbagy, A.K.; Refsum, H.; Smith, A.D.; Graham, I.M. The association of plasma cysteine and γ-glutamyltransferase with BMI and obesity. Obesity 2009, 17, 1435–1440, doi:10.1038/oby.2008.671.
Fernandez-Garcia, J.C.; Delpino-Rius, A.; Samarra, I.; Castellano-Castillo, D.; Muñoz-Garach, A.; Bernal-Lopez, M.R.; Queipo-Ortuño, M.I.; Cardona, F.; Ramos-Molina, B.; Tinahones, F.J. Type 2 diabetes is associated with a different pattern of serum polyamines: A case–control study from the PREDIMED-plus trial. J. Clin. Med. 2019, 8, 1–10, doi:10.3390/jcm8010071.
Ferrannini, E.; Natali, A.; Camastra, S.; Nannipieri, M.; Mari, A.; Adam, K.P.; Milburn, M. V.; Kastenmüller, G.; Adamski, J.; Tuomi, T.; et al. Early metabolic markers of the development of dysglycemia and type 2 diabetes and their physiological significance. Diabetes 2013, 62, 1730–1737, doi:10.2337/db12-0707.
Fiehn, O.; Timothy Garvey, W.; Newman, J.W.; Lok, K.H.; Hoppel, C.L.; Adams, S.H. Plasma metabolomic profiles reflective of glucose homeostasis in non-diabetic and type 2 diabetic obese African-American women. PLoS One 2010, 5, 1–10, doi:10.1371/journal.pone.0015234.
Floegel, A.; Stefan, N.; Yu, Z.; Mühlenbruch, K.; Drogan, D.; Joost, H.G.; Fritsche, A.; Häring, H.U.; De Angelis, M.H.; Peters, A.; et al. Identification of serum metabolites associated with risk of type 2 diabetes using a targeted metabolomic approach. Diabetes 2013, 62, 639–648, doi:10.2337/db12-0495.
Huang, X.T.; Li, C.; Peng, X.P.; Guo, J.; Yue, S.J.; Liu, W.; Zhao, F.Y.; Han, J.Z.; Huang, Y.H.; Yang-Li; et al. An excessive increase in glutamate contributes to glucose-toxicity in β-cells via activation of pancreatic NMDA receptors in rodent diabetes. Sci. Rep. 2017, 7, 1–14, doi:10.1038/srep44120.
Jain, S.K.; Micinski, D.; Huning, L.; Kahlon, G.; Bass, P.F.; Levine, S.N. Vitamin D and L-cysteine levels correlate positively with GSH and negatively with insulin resistance levels in the blood of type 2 diabetic patients. Eur. J. Clin. Nutr. 2014, 68, 1148–1153, doi:10.1038/ejcn.2014.114.
Menge, B.A.; Schrader, H.; Ritter, P.R.; Ellrichmann, M.; Uhl, W.; Schmidt, W.E.; Meier, J.J. Selective amino acid deficiency in patients with impaired glucose tolerance and type 2 diabetes. Regul. Pept. 2010, 160, 75–80, doi:10.1016/j.regpep.2009.08.001.
Menni, C.; Fauman, E.; Erte, I.; Perry, J.R.B.; Kastenmüller, G.; Shin, S.Y.; Petersen, A.K.; Hyde, C.; Psatha, M.; Ward, K.J.; et al. Biomarkers for type 2 diabetes and impaired fasting glucose using a nontargeted metabolomics approach. Diabetes 2013, 62, 4270–4276, doi:10.2337/db13-0570.
Mohorko, N.; Petelin, A.; Jurdana, M.; Biolo, G.; Jenko-Pražnikar, Z. Elevated serum levels of cysteine and tyrosine: Early biomarkers in asymptomatic adults at increased risk of developing metabolic syndrome. Biomed Res. Int. 2015, 2015, doi:10.1155/2015/418681.
Newgard, C.B.; An, J.; Bain, J.R.; Muehlbauer, M.J.; Stevens, R.D.; Lien, L.F.; Haqq, A.M.; Shah, S.H.; Arlotto, M.; Slentz, C.A.; et al. A Branched-Chain Amino Acid-Related Metabolic Signature that Differentiates Obese and Lean Humans and Contributes to Insulin Resistance. Cell Metab. 2009, 9, 311–326, doi:10.1016/j.cmet.2009.02.002.
Okekunle, A.P.; Li, Y.; Liu, L.; Du, S.; Wu, X.; Chen, Y.; Li, Y.; Qi, J.; Sun, C.; Feng, R. Abnormal circulating amino acid profiles in multiple metabolic disorders. Diabetes Res. Clin. Pract. 2017, 132, 45–58, doi:10.1016/j.diabres.2017.07.023.
Takashina, C.; Tsujino, I.; Watanabe, T.; Sakaue, S.; Ikeda, D.; Yamada, A.; Sato, T.; Ohira, H.; Otsuka, Y.; Oyama-Manabe, N.; et al. Associations among the plasma amino acid profile, obesity, and glucose metabolism in Japanese adults with normal glucose tolerance. Nutr. Metab. 2016, 13, 1–10, doi:10.1186/s12986-015-0059-5.
Tulipani, S.; Palau-Rodriguez, M.; Miñarro Alonso, A.; Cardona, F.; Marco-Ramell, A.; Zonja, B.; Lopez de Alda, M.; Muñoz-Garach, A.; Sanchez-Pla, A.; Tinahones, F.J.; et al. Biomarkers of Morbid Obesity and Prediabetes by Metabolomic Profiling of Human Discordant Phenotypes. Clin. Chim. Acta 2016, 463, 53–61, doi:10.1016/j.cca.2016.10.005.
Wang, T.J.; Larson, M.G.; Vasan, R.S.; Cheng, S.; Rhee, E.P.; McCabe, E.; Lewis, G.D.; Fox, C.S.; Jacques, P.F.; Fernandez, C.; et al. Metabolite profiles and the risk of developing diabetes. Nat. Med. 2011, 17, 448–453, doi:10.1038/nm.2307.
Wang-Sattler, R.; Yu, Z.; Herder, C.; Messias, A.C.; Floegel, A.; He, Y.; Heim, K.; Campillos, M.; Holzapfel, C.; Thorand, B.; et al. Novel biomarkers for pre-diabetes identified by metabolomics. Mol. Syst. Biol. 2012, 8, doi:10.1038/msb.2012.43.
Yamaguchi, N.; Mahbub, M.H.; Takahashi, H.; Hase, R.; Ishimaru, Y.; Sunagawa, H.; Amano, H.; Kobayashi- Miura, M.; Kanda, H.; Fujita, Y.; et al. Plasma free amino acid profiles evaluate risk of metabolic syndrome, diabetes, dyslipidemia, and hypertension in a large Asian population. Environ. Health Prev. Med. 2017, 22, 1–8, doi:10.1186/s12199-017-0642-7.
Yamakado, M.; Nagao, K.; Imaizumi, A.; Tani, M.; Toda, A.; Tanaka, T.; Jinzu, H.; Miyano, H.; Yamamoto, H.; Daimon, T.; et al. Plasma Free Amino Acid Profiles Predict Four-Year Risk of Developing Diabetes, Metabolic Syndrome, Dyslipidemia, and Hypertension in Japanese Population. Sci. Rep. 2015, 5, 1–12, doi:10.1038/srep11918.
Zhou, Y.; Qiu, L.; Xiao, Q.; Wang, Y.; Meng, X.; Xu, R.; Wang, S.; Na, R. Obesity and diabetes related plasma amino acid alterations. Clin. Biochem. 2013, 46, 1447–1452, doi:10.1016/j.clinbiochem.2013.05.045.
