# Supplementary material for: Metabolomic Analysis of Serum and Tear Samples from Patients with Obesity and Type 2 Diabetes Mellitus
Source: Int J Mol Sci. 2022 Apr 20;23(9):4534. doi: 10.3390/ijms23094534 (PMC9105607; doi:10.3390/ijms23094534)
Supplement: Supplementary file 1 [file ijms-23-04534-s001.zip › TableS3.xlsx]

## Sheet: serum
Clinical parameter	Serum analyte	Correlation coefficient (rho)	p value	FDR-corrected q value
Abdomen circumference	Gly	-0.36592	0.00600704	0.0834298
Abdomen circumference	Ile	0.274422	0.0426083	0.24275
Abdomen circumference	His	-0.256411	0.0588055	0.301803
Abdomen circumference	Asn	-0.252549	0.0628551	0.306577
Abdomen circumference	Ser	-0.235441	0.0835613	0.331399
Abdomen circumference	Eta	0.216146	0.112975	0.385353
Abdomen circumference	Cys	0.215697	0.113743	0.385353
Abdomen circumference	Val	0.21447	0.115863	0.38811
Abdomen circumference	Glu	0.207035	0.12936	0.401006
Abdomen circumference	Put	0.204372	0.134472	0.401859
Abdomen circumference	Phe	0.193752	0.156374	0.443418
Abdomen circumference	Tyr	0.184548	0.177392	0.476885
Abdomen circumference	Leu	0.18065	0.186884	0.497812
Abdomen circumference	Pro	0.162206	0.236739	0.551891
Abdomen circumference	Thr	-0.154049	0.261465	0.57578
Abdomen circumference	Eth	-0.125068	0.362927	0.657445
Abdomen circumference	Arg	-0.122431	0.373213	0.657943
Abdomen circumference	Orn	0.120321	0.381565	0.664756
Abdomen circumference	Gln	-0.108173	0.431797	0.711262
Abdomen circumference	Trp	0.0946434	0.491883	0.763391
Abdomen circumference	Mea	0.0823252	0.550152	0.785046
Abdomen circumference	Ala	0.0576059	0.676129	0.841282
Abdomen circumference	Asp	0.00909567	0.947452	0.980612
Abdomen circumference	Cit	-0.00490877	0.971626	0.990772
Abdomen circumference	Lys	0.00397033	0.977049	0.991264
Abdomen circumference	Met	0.0040065	0.97684	0.991264
Abdomen circumference	Tau	-0.00277923	0.983933	0.995151
ACR	Eth	-0.4091	0.00212948	0.0440802
ACR	Gly	-0.371161	0.00572556	0.0826877
ACR	Thr	-0.368404	0.00612532	0.0834298
ACR	Asp	-0.358833	0.007709	0.0870416
ACR	Glu	-0.293407	0.0312969	0.19832
ACR	Cys	0.289297	0.0338592	0.208184
ACR	Pro	0.256501	0.061173	0.302423
ACR	Trp	-0.221284	0.107823	0.374067
ACR	Ile	0.209871	0.127717	0.401006
ACR	Phe	-0.179359	0.19438	0.50603
ACR	Asn	-0.16998	0.219136	0.529838
ACR	Tau	-0.166496	0.228867	0.541851
ACR	Ser	-0.162476	0.240462	0.551891
ACR	Leu	0.158188	0.253265	0.569764
ACR	Val	0.14632	0.291075	0.614664
ACR	Arg	-0.143258	0.3014	0.625985
ACR	Eta	0.125338	0.366493	0.657445
ACR	Tyr	-0.125418	0.366188	0.657445
ACR	Ala	-0.120785	0.384295	0.664756
ACR	Gln	-0.11711	0.399033	0.679119
ACR	Orn	-0.0855466	0.538517	0.780583
ACR	Met	-0.0874401	0.529531	0.780583
ACR	Mea	0.0692749	0.618659	0.831099
ACR	His	-0.0558177	0.688501	0.848332
ACR	Cit	-0.0450217	0.746496	0.893206
ACR	Lys	-0.026722	0.847894	0.940254
ACR	Put	-0.0180178	0.897108	0.958871
Age	Cit	0.20276	0.0643505	0.306577
Age	Cys	0.178592	0.10408	0.369335
Age	Glu	0.16688	0.129211	0.401006
Age	Leu	-0.151398	0.169214	0.465578
Age	Ile	-0.141463	0.199295	0.507972
Age	Val	-0.133159	0.227231	0.540653
Age	Mea	0.123199	0.264218	0.578568
Age	Gly	0.100675	0.362192	0.657445
Age	Orn	0.100965	0.360806	0.657445
Age	Put	0.0952129	0.388949	0.670937
Age	Eth	0.0804443	0.46697	0.74356
Age	Asp	0.0779549	0.480912	0.752257
Age	Ala	0.07464	0.499816	0.770188
Age	Tyr	0.0722875	0.513463	0.775817
Age	Thr	0.070787	0.522266	0.780583
Age	His	0.0610034	0.581468	0.803761
Age	Ser	0.0584586	0.597356	0.813505
Age	Asn	0.0528926	0.632765	0.831552
Age	Pro	0.0439605	0.691323	0.850122
Age	Gln	-0.0349778	0.752101	0.894741
Age	Trp	0.0287434	0.795216	0.924773
Age	Tau	0.0203987	0.853876	0.941668
Age	Met	-0.0186448	0.866319	0.943975
Age	Phe	-0.0162115	0.883634	0.952668
Age	Arg	0.00635684	0.954235	0.985253
Age	Eta	9.12673e-05	0.999343	0.999343
Age	Lys	0.00114565	0.991748	0.999343
ApoAI	Tyr	-0.341574	0.00168586	0.040266
ApoAI	Leu	-0.320412	0.00333865	0.0560649
ApoAI	Phe	-0.288888	0.00848314	0.0909693
ApoAI	Met	-0.282228	0.0102023	0.103862
ApoAI	Val	-0.272974	0.0130922	0.122105
ApoAI	Ile	-0.272179	0.0133706	0.122105
ApoAI	Tau	0.204602	0.0652024	0.306577
ApoAI	His	-0.19572	0.0780362	0.33094
ApoAI	Arg	-0.193271	0.081909	0.33094
ApoAI	Lys	-0.189613	0.0879754	0.339334
ApoAI	Asn	-0.166786	0.134227	0.401859
ApoAI	Gln	-0.149206	0.180935	0.484313
ApoAI	Pro	-0.136873	0.220126	0.529838
ApoAI	Thr	-0.124148	0.266458	0.578568
ApoAI	Glu	-0.115113	0.303094	0.627405
ApoAI	Cit	0.10339	0.355309	0.657445
ApoAI	Gly	0.0868003	0.438098	0.714065
ApoAI	Put	0.0724579	0.517688	0.779728
ApoAI	Orn	0.0568059	0.612217	0.8247
ApoAI	Cys	-0.0471943	0.673729	0.841282
ApoAI	Mea	-0.0462016	0.680215	0.841461
ApoAI	Trp	-0.0338165	0.762952	0.899038
ApoAI	Eth	-0.0321992	0.773978	0.907001
ApoAI	Ala	0.0224676	0.841203	0.939561
ApoAI	Eta	-0.0224327	0.841447	0.939561
ApoAI	Ser	-0.0121808	0.91351	0.966422
ApoAI	Asp	0.00866479	0.938417	0.978391
ApoB	Ala	0.201531	0.069432	0.310196
ApoB100	Gly	-0.17415	0.117637	0.389193
ApoB100	Cys	0.172672	0.120835	0.391198
ApoB100	Orn	-0.168321	0.13063	0.401589
ApoB100	Arg	0.144202	0.196176	0.507607
ApoB100	Glu	-0.141915	0.203438	0.514988
ApoB100	Ser	-0.134164	0.22948	0.541851
ApoB100	Pro	0.109213	0.328715	0.639912
ApoB100	Eth	-0.0943477	0.39916	0.679119
ApoB100	Met	-0.0884092	0.429623	0.711262
ApoB100	Thr	-0.0830526	0.458202	0.73336
ApoB100	Mea	-0.0784174	0.483754	0.754802
ApoB100	Tau	-0.076782	0.492947	0.763391
ApoB100	Gln	-0.0708162	0.527245	0.780583
ApoB100	Val	-0.0627167	0.575645	0.799722
ApoB100	Trp	-0.0574492	0.608188	0.822477
ApoB100	Put	0.0521286	0.64185	0.834934
ApoB100	Cit	0.0515146	0.645783	0.837226
ApoB100	Ile	0.0423591	0.705535	0.862475
ApoB100	Asn	-0.0370901	0.740779	0.891518
ApoB100	Tyr	-0.0332689	0.76668	0.90172
ApoB100	His	0.0225676	0.840506	0.939561
ApoB100	Asp	-0.0205971	0.854272	0.941668
ApoB100	Leu	0.016678	0.881777	0.952319
ApoB100	Phe	-0.0118662	0.915735	0.967129
ApoB100	Eta	-0.000419189	0.997018	0.999343
ApoB100	Lys	0.000315706	0.997754	0.999343
BMI	Cys	0.638829	5.31703e-10	3.30187e-07
BMI	Eth	-0.445047	5.62143e-05	0.00581818
BMI	Gly	-0.379932	0.000773791	0.0228821
BMI	Asp	-0.356801	0.00165719	0.040266
BMI	Ser	-0.343513	0.00250718	0.0471805
BMI	Ile	0.310212	0.00658766	0.0834298
BMI	Pro	0.270567	0.0183436	0.146043
BMI	Thr	-0.257744	0.0248481	0.177364
BMI	Eta	0.253541	0.0271098	0.180264
BMI	His	-0.24432	0.0336685	0.208184
BMI	Val	0.236774	0.0396933	0.232543
BMI	Glu	-0.210007	0.0687468	0.30936
BMI	Cit	-0.203336	0.0781864	0.33094
BMI	Leu	0.198742	0.0852697	0.335142
BMI	Ala	0.172633	0.135894	0.401859
BMI	Tyr	0.161094	0.164159	0.455102
BMI	Lys	0.138182	0.233354	0.54684
BMI	Arg	-0.124156	0.284605	0.605272
BMI	Asn	-0.107204	0.355886	0.657445
BMI	Phe	0.0913465	0.431762	0.711262
BMI	Gln	0.0822967	0.478902	0.751488
BMI	Mea	-0.0601303	0.605866	0.821491
BMI	Tau	-0.0567874	0.625388	0.831552
BMI	Orn	-0.0555028	0.633925	0.831552
BMI	Put	0.0490791	0.673737	0.841282
BMI	Trp	-0.0507878	0.663054	0.841282
BMI	Met	0.0257281	0.825395	0.939003
C peptide	Gly	-0.425727	6.67975e-05	0.00592589
C peptide	Ser	-0.367847	0.000674109	0.0209311
C peptide	His	-0.256453	0.0200364	0.149911
C peptide	Cys	0.218917	0.0481565	0.264858
C peptide	Asn	-0.212994	0.0547013	0.287877
C peptide	Mea	-0.207628	0.0612422	0.302423
C peptide	Tyr	0.180332	0.104969	0.370373
C peptide	Thr	-0.178144	0.109324	0.377169
C peptide	Phe	0.174803	0.116246	0.38811
C peptide	Ile	0.169154	0.128709	0.401006
C peptide	Eta	0.160961	0.148563	0.429106
C peptide	Eth	-0.153189	0.169437	0.465578
C peptide	Pro	0.124335	0.265732	0.578568
C peptide	Val	0.124455	0.265268	0.578568
C peptide	Tau	-0.122518	0.272838	0.588306
C peptide	Cit	-0.121342	0.2775	0.596289
C peptide	Asp	-0.117054	0.294959	0.614664
C peptide	Ala	0.114508	0.305661	0.628527
C peptide	Leu	0.110393	0.323481	0.635702
C peptide	Glu	0.100511	0.368934	0.657445
C peptide	Met	-0.094003	0.400893	0.680203
C peptide	Trp	0.091665	0.41276	0.694646
C peptide	Put	-0.0864618	0.439894	0.714725
C peptide	Gln	-0.0644859	0.564899	0.793671
C peptide	Orn	-0.0508272	0.650198	0.839445
C peptide	Lys	-0.0342075	0.760293	0.899038
C peptide	Arg	-0.00477795	0.966019	0.988299
Cholesterol	Val	-0.29549	0.00668666	0.0834298
Cholesterol	Leu	-0.216368	0.049455	0.267057
Cholesterol	Eta	-0.192139	0.0818287	0.33094
Cholesterol	Ile	-0.19207	0.0819399	0.33094
Cholesterol	Met	-0.157935	0.153867	0.442366
Cholesterol	Cit	0.155492	0.160417	0.448733
Cholesterol	Gln	-0.151049	0.172856	0.468749
Cholesterol	Phe	-0.140565	0.20498	0.514988
Cholesterol	Arg	0.126341	0.255064	0.569764
Cholesterol	Eth	0.110243	0.321119	0.635702
Cholesterol	Asp	0.111015	0.317723	0.635702
Cholesterol	Ala	0.109266	0.325452	0.637558
Cholesterol	Glu	-0.104807	0.345705	0.652532
Cholesterol	Lys	-0.0994386	0.371103	0.657445
Cholesterol	Tyr	-0.082967	0.455855	0.731488
Cholesterol	Put	0.0816636	0.462988	0.739115
Cholesterol	Asn	-0.0729664	0.512114	0.775666
Cholesterol	Ser	0.0660648	0.552914	0.785046
Cholesterol	Trp	-0.0670802	0.546814	0.785046
Cholesterol	Cys	-0.060834	0.584842	0.805293
Cholesterol	Tau	0.0502235	0.652059	0.839915
Cholesterol	Thr	-0.021745	0.845295	0.939561
Cholesterol	Gly	0.0204214	0.854606	0.941668
Cholesterol	Orn	-0.0102475	0.926741	0.97709
Cholesterol	His	0.00548351	0.96076	0.985253
Cholesterol	Pro	-0.00342457	0.975488	0.991264
Cholesterol	Mea	-0.000800077	0.994272	0.999343
CRP	Cys	0.359399	0.000847318	0.0239175
CRP	Thr	-0.330813	0.00225332	0.045139
CRP	His	-0.306101	0.00488821	0.0740385
CRP	Eta	0.244459	0.02593	0.178914
CRP	Asn	-0.237563	0.0305768	0.195755
CRP	Cit	-0.227449	0.0386475	0.228572
CRP	Ser	-0.215287	0.0506303	0.271047
CRP	Gly	-0.203273	0.065313	0.306577
CRP	Put	0.194942	0.0773868	0.33094
CRP	Phe	0.174706	0.114179	0.385353
CRP	Tau	0.151076	0.172777	0.468749
CRP	Tyr	0.138956	0.210263	0.517857
CRP	Eth	-0.130167	0.240841	0.551891
CRP	Met	-0.125309	0.258998	0.572375
CRP	Trp	0.118984	0.284004	0.605272
CRP	Ile	0.0837351	0.45168	0.728555
CRP	Ala	0.0763471	0.492708	0.763391
CRP	Leu	0.0695254	0.532262	0.780583
CRP	Asp	0.0659336	0.553704	0.785046
CRP	Glu	-0.0519865	0.640677	0.834934
CRP	Gln	0.047208	0.671712	0.841282
CRP	Pro	0.0463993	0.677021	0.841282
CRP	Lys	-0.0470189	0.672952	0.841282
CRP	Orn	-0.0414897	0.709583	0.865719
CRP	Mea	-0.0363436	0.744279	0.892272
CRP	Val	-0.0187152	0.866637	0.943975
CRP	Arg	0.0148188	0.894221	0.957433
Fibrinogen	His	-0.39712	0.000290488	0.0128852
Fibrinogen	Thr	-0.365727	0.000918211	0.0247917
Fibrinogen	Asn	-0.294602	0.0084011	0.0909693
Fibrinogen	Cys	0.250435	0.0260116	0.178914
Fibrinogen	Eta	0.203651	0.0718361	0.316384
Fibrinogen	Met	-0.192676	0.0889012	0.340788
Fibrinogen	Cit	-0.170709	0.132536	0.401859
Fibrinogen	Ser	-0.168421	0.137884	0.405099
Fibrinogen	Arg	0.143576	0.206825	0.515816
Fibrinogen	Gly	-0.14287	0.20909	0.51731
Fibrinogen	Lys	-0.1032	0.365435	0.657445
Fibrinogen	Ala	-0.0930543	0.414687	0.696002
Fibrinogen	Leu	-0.0879594	0.440805	0.714725
Fibrinogen	Tau	0.0807654	0.47921	0.751488
Fibrinogen	Trp	-0.0810961	0.477407	0.751488
Fibrinogen	Tyr	0.0712708	0.532519	0.780583
Fibrinogen	Ile	-0.0707108	0.535752	0.780583
Fibrinogen	Asp	0.0672294	0.556069	0.786603
Fibrinogen	Eth	-0.0648805	0.569982	0.799004
Fibrinogen	Val	-0.0607536	0.594813	0.813505
Fibrinogen	Orn	-0.0472423	0.679287	0.841461
Fibrinogen	Glu	-0.0433589	0.704377	0.862475
Fibrinogen	Pro	-0.036457	0.749743	0.893648
Fibrinogen	Gln	0.0277171	0.808412	0.931399
Fibrinogen	Phe	-0.00882516	0.938472	0.978391
Fibrinogen	Mea	0.00809114	0.94358	0.979009
Fibrinogen	Put	0.00308198	0.978494	0.991264
GFR	Eth	-0.42074	0.000483403	0.0183067
GFR	Gly	-0.379765	0.00180762	0.0413414
GFR	Asp	-0.364927	0.00280017	0.0511444
GFR	Cit	-0.330814	0.00711108	0.0834298
GFR	Orn	-0.308494	0.0124121	0.118584
GFR	Glu	-0.303358	0.0140306	0.124471
GFR	Phe	-0.258203	0.0378327	0.225905
GFR	Tau	-0.217379	0.0819597	0.33094
GFR	Ser	-0.210214	0.0928107	0.345122
GFR	Arg	-0.210508	0.0923442	0.345122
GFR	Thr	-0.113301	0.368845	0.657445
GFR	Tyr	-0.11397	0.366009	0.657445
GFR	His	-0.11004	0.382877	0.664756
GFR	Ile	0.108035	0.391659	0.671879
GFR	Mea	-0.105448	0.403163	0.682192
GFR	Val	0.0981962	0.436448	0.713248
GFR	Leu	0.0984368	0.435319	0.713248
GFR	Asn	-0.0841605	0.505064	0.772423
GFR	Cys	0.0563037	0.655972	0.839915
GFR	Trp	-0.054126	0.668488	0.841282
GFR	Eta	-0.0456301	0.718151	0.874454
GFR	Put	0.0430173	0.733672	0.889864
GFR	Ala	-0.0418931	0.740384	0.891518
GFR	Met	0.0345148	0.784893	0.914481
GFR	Gln	-0.0252107	0.841994	0.939561
GFR	Pro	-0.0205856	0.870705	0.943975
GFR	Lys	0.00644304	0.959375	0.985253
Glucose	Eth	-0.377189	0.00452932	0.0710092
Glucose	Ile	0.355664	0.0077025	0.0870416
Glucose	Gly	-0.317682	0.018105	0.146016
Glucose	Gln	-0.299702	0.0262177	0.178914
Glucose	Leu	0.277173	0.0404928	0.234974
Glucose	Val	0.267172	0.0486212	0.264858
Glucose	Ser	-0.251611	0.0638717	0.306577
Glucose	Eta	0.248434	0.0674136	0.30936
Glucose	Arg	-0.217457	0.110755	0.379994
Glucose	Cys	-0.206806	0.129794	0.401006
Glucose	Thr	-0.204892	0.133462	0.401859
Glucose	Pro	0.177525	0.194752	0.50603
Glucose	Cit	-0.173337	0.205663	0.514988
Glucose	Asn	-0.170521	0.213238	0.521343
Glucose	Trp	0.139208	0.310761	0.63273
Glucose	Tau	-0.137305	0.317487	0.635702
Glucose	Tyr	-0.134525	0.327477	0.639508
Glucose	Met	-0.124869	0.363695	0.657445
Glucose	Glu	0.110624	0.421376	0.701541
Glucose	Put	-0.102664	0.45575	0.731488
Glucose	Ala	0.081668	0.553351	0.785046
Glucose	Phe	-0.0796101	0.563425	0.793394
Glucose	Mea	-0.0757739	0.58243	0.803761
Glucose	His	0.0652406	0.63605	0.831552
Glucose	Orn	-0.0654403	0.635015	0.831552
Glucose	Asp	0.0271866	0.843807	0.939561
Glucose	Lys	-0.0235761	0.864339	0.943975
HbA1C	Ile	0.345642	0.00147016	0.0380405
HbA1C	Eta	0.30271	0.00570537	0.0826877
HbA1C	Leu	0.295372	0.00705914	0.0834298
HbA1C	Eth	-0.288833	0.00849633	0.0909693
HbA1C	Gly	-0.253693	0.0214603	0.156787
HbA1C	Mea	-0.200178	0.0713639	0.316384
HbA1C	Ala	0.192969	0.0823956	0.33094
HbA1C	Pro	0.195182	0.0788746	0.33094
HbA1C	Val	0.192118	0.0837837	0.331399
HbA1C	Cys	0.186418	0.0935605	0.34584
HbA1C	Ser	-0.143538	0.198265	0.507972
HbA1C	Trp	0.141487	0.20482	0.514988
HbA1C	Lys	0.129452	0.246403	0.556423
HbA1C	Cit	-0.106362	0.341574	0.647557
HbA1C	Phe	0.103745	0.353649	0.657445
HbA1C	Glu	-0.0871846	0.436065	0.713248
HbA1C	Thr	-0.0801309	0.474221	0.751252
HbA1C	Arg	-0.0737859	0.510024	0.774388
HbA1C	Asp	-0.0669611	0.550026	0.785046
HbA1C	Met	0.0582015	0.603491	0.820061
HbA1C	Asn	0.0534315	0.633536	0.831552
HbA1C	His	0.0375362	0.737773	0.891356
HbA1C	Tyr	0.026743	0.811499	0.933223
HbA1C	Tau	-0.0229164	0.838074	0.939561
HbA1C	Gln	0.0218152	0.845756	0.939561
HbA1C	Orn	0.0221969	0.843092	0.939561
HbA1C	Put	-0.0176668	0.874823	0.946454
Hcys	Cit	0.331155	0.00237416	0.0460735
Hcys	Met	-0.208505	0.0601323	0.302423
Hcys	Gly	0.194812	0.0794549	0.33094
Hcys	Pro	0.181283	0.103118	0.369335
Hcys	Eta	-0.179127	0.107351	0.374067
Hcys	Lys	-0.178997	0.10761	0.374067
Hcys	Orn	0.17126	0.12395	0.398823
Hcys	Eth	0.166607	0.134652	0.401859
Hcys	Leu	-0.165088	0.138294	0.405099
Hcys	Asp	0.161256	0.147809	0.428924
Hcys	His	-0.158013	0.156241	0.443418
Hcys	Ser	0.145725	0.191442	0.501628
Hcys	Glu	0.126809	0.256265	0.570396
Hcys	Ile	-0.126526	0.257336	0.570735
Hcys	Arg	0.123141	0.270388	0.585055
Hcys	Val	-0.11759	0.292739	0.614664
Hcys	Tyr	-0.111626	0.318076	0.635702
Hcys	Trp	-0.103493	0.354827	0.657445
Hcys	Asn	-0.0994574	0.374	0.657943
Hcys	Tau	0.0683511	0.541757	0.780583
Hcys	Put	-0.0631584	0.572954	0.79956
Hcys	Cys	0.0629316	0.574335	0.799691
Hcys	Gln	-0.0540496	0.629608	0.831552
Hcys	Mea	0.0476591	0.6707	0.841282
Hcys	Ala	-0.0466379	0.677361	0.841282
Hcys	Thr	-0.0134525	0.90452	0.965132
Hcys	Phe	0.0054202	0.961454	0.985253
HDL	Leu	-0.496344	2.11313e-06	0.000360123
HDL	Ile	-0.487097	3.47338e-06	0.000431394
HDL	Val	-0.40462	0.000163042	0.00920446
HDL	Phe	-0.374778	0.000522389	0.0183067
HDL	Tyr	-0.315379	0.00390077	0.0637469
HDL	Cys	-0.275194	0.0123409	0.118584
HDL	Gly	0.270622	0.0139311	0.124471
HDL	Eta	-0.259076	0.0187585	0.147456
HDL	Met	-0.24871	0.0242518	0.175121
HDL	Lys	-0.244687	0.026725	0.180264
HDL	Ser	0.210096	0.0581595	0.300975
HDL	Cit	0.207535	0.0613612	0.302423
HDL	Glu	-0.205401	0.0641373	0.306577
HDL	Pro	-0.182848	0.100129	0.363626
HDL	Eth	0.173771	0.11845	0.389193
HDL	Ala	-0.14312	0.19959	0.507972
HDL	Tau	0.127191	0.254822	0.569764
HDL	Orn	0.113994	0.307852	0.630322
HDL	Asn	-0.0803658	0.472922	0.751111
HDL	Mea	0.0692893	0.536211	0.780583
HDL	His	-0.0647829	0.563105	0.793394
HDL	Arg	-0.0499332	0.655958	0.839915
HDL	Gln	-0.0486638	0.664171	0.841282
HDL	Trp	0.0378202	0.735861	0.890779
HDL	Asp	0.0283535	0.800376	0.925574
HDL	Thr	0.0247094	0.825597	0.939003
HDL	Put	0.00849646	0.939611	0.978391
HOMA	Gly	-0.500649	0.000122298	0.0075947
HOMA	Tyr	0.312554	0.020547	0.151901
HOMA	Ser	-0.284055	0.0359338	0.218774
HOMA	Cit	-0.270851	0.0458033	0.25858
HOMA	Trp	0.25795	0.0572513	0.298765
HOMA	Eta	0.241756	0.0753691	0.327302
HOMA	Ile	0.236508	0.0822317	0.33094
HOMA	Phe	0.221789	0.10362	0.369335
HOMA	Gln	-0.203535	0.13588	0.401859
HOMA	His	-0.198629	0.145725	0.424859
HOMA	Cys	-0.184488	0.177083	0.476885
HOMA	Glu	0.167965	0.219633	0.529838
HOMA	Val	0.143651	0.294521	0.614664
HOMA	Eth	-0.137268	0.317618	0.635702
HOMA	Leu	0.138167	0.313486	0.635702
HOMA	Arg	-0.130303	0.342027	0.647557
HOMA	Mea	-0.131075	0.340149	0.647557
HOMA	Tau	-0.124747	0.363138	0.657445
HOMA	Asn	-0.117893	0.390258	0.671331
HOMA	Pro	0.110534	0.420678	0.701541
HOMA	Ala	0.0917749	0.504094	0.772423
HOMA	Thr	0.0666667	0.627778	0.831552
HOMA	Met	0.0661989	0.631089	0.831552
HOMA	Orn	0.0417035	0.762416	0.899038
HOMA	Lys	-0.0349928	0.799326	0.925574
HOMA	Asp	-0.024531	0.858631	0.942412
HOMA	Put	-0.00760395	0.95606	0.985253
Insulin	Gly	-0.546711	1.07396e-07	3.33466e-05
Insulin	Ser	-0.391453	0.000276256	0.0128852
Insulin	Eth	-0.296846	0.00676653	0.0834298
Insulin	Cys	0.296363	0.00686118	0.0834298
Insulin	Cit	-0.285786	0.00924942	0.0957315
Insulin	His	-0.268512	0.0147229	0.128774
Insulin	Asp	-0.256735	0.0198954	0.149911
Insulin	Phe	0.23613	0.0327018	0.205129
Insulin	Ile	0.226356	0.0408651	0.234974
Insulin	Eta	0.218812	0.0482663	0.264858
Insulin	Tyr	0.214426	0.0530554	0.281602
Insulin	Asn	-0.203901	0.0661492	0.306577
Insulin	Thr	-0.192842	0.0826017	0.33094
Insulin	Val	0.173805	0.118377	0.389193
Insulin	Leu	0.170953	0.124634	0.398956
Insulin	Tau	-0.170518	0.125611	0.400022
Insulin	Arg	-0.152613	0.171066	0.467984
Insulin	Gln	-0.138027	0.216223	0.526568
Insulin	Trp	0.13494	0.226774	0.540653
Insulin	Orn	-0.117288	0.293991	0.614664
Insulin	Mea	-0.110989	0.32086	0.635702
Insulin	Ala	0.102985	0.357205	0.657445
Insulin	Pro	0.0904509	0.419003	0.70135
Insulin	Lys	0.0596367	0.594576	0.813505
Insulin	Glu	0.031315	0.780027	0.91052
Insulin	Met	0.0149773	0.893758	0.957433
Insulin	Put	0.0015901	0.988688	0.998334
LDL	Val	-0.189687	0.0878491	0.339334
LDL	Arg	0.181189	0.103299	0.369335
LDL	Eta	-0.167015	0.133685	0.401859
LDL	Leu	-0.143875	0.197202	0.507972
LDL	Cit	0.136096	0.222781	0.534158
LDL	Ile	-0.131945	0.237345	0.551891
LDL	Glu	-0.129984	0.244451	0.555652
LDL	Lys	-0.110701	0.322127	0.635702
LDL	Met	-0.107057	0.338408	0.647557
LDL	Ala	0.0927142	0.40741	0.687504
LDL	Put	0.0750985	0.502505	0.772415
LDL	Asn	-0.0692248	0.536591	0.780583
LDL	Tau	-0.0694209	0.535435	0.780583
LDL	Eth	0.066496	0.552806	0.785046
LDL	Thr	-0.0592344	0.597069	0.813505
LDL	Trp	-0.059748	0.593887	0.813505
LDL	Gln	-0.0541901	0.628716	0.831552
LDL	Phe	-0.0535691	0.632661	0.831552
LDL	Orn	-0.0520003	0.642671	0.834934
LDL	Cys	0.0449792	0.688233	0.848332
LDL	Tyr	0.0340677	0.761244	0.899038
LDL	His	0.0276943	0.804924	0.929104
LDL	Asp	0.0261472	0.815623	0.936233
LDL	Gly	-0.0241971	0.829158	0.939561
LDL	Ser	-0.0129429	0.908122	0.965657
LDL	Mea	0.00862287	0.938714	0.978391
LDL	Pro	0.00959821	0.931798	0.978391
Neck circumference	Ile	0.388919	0.00334042	0.0560649
Neck circumference	Gly	-0.349315	0.00894904	0.0941924
Neck circumference	Tyr	0.325371	0.0153526	0.132416
Neck circumference	Leu	0.323057	0.0161408	0.135452
Neck circumference	Val	0.299728	0.0262042	0.178914
Neck circumference	Glu	0.295388	0.0285643	0.184775
Neck circumference	Ser	-0.255928	0.0593004	0.301849
Neck circumference	Met	0.249549	0.0661534	0.306577
Neck circumference	Phe	0.247284	0.0687339	0.30936
Neck circumference	Eta	0.208617	0.126394	0.400462
Neck circumference	His	-0.19332	0.157317	0.444064
Neck circumference	Put	0.180369	0.187581	0.497812
Neck circumference	Cys	0.172343	0.208316	0.51731
Neck circumference	Cit	0.136247	0.321267	0.635702
Neck circumference	Asn	-0.13064	0.341765	0.647557
Neck circumference	Lys	0.0915423	0.506242	0.772423
Neck circumference	Arg	0.0757729	0.582435	0.803761
Neck circumference	Mea	0.065707	0.633633	0.831552
Neck circumference	Thr	-0.0452106	0.743095	0.892272
Neck circumference	Pro	0.0440893	0.749256	0.893648
Neck circumference	Tau	-0.0423533	0.758826	0.899038
Neck circumference	Orn	0.0392977	0.775755	0.907239
Neck circumference	Asp	0.0351919	0.798666	0.925574
Neck circumference	Trp	0.0305821	0.82459	0.939003
Neck circumference	Ala	0.0225691	0.870083	0.943975
Neck circumference	Gln	-0.0156248	0.909855	0.965846
Neck circumference	Eth	-0.0153538	0.911412	0.965848
Trigliceride	Ile	0.40964	0.000120259	0.0075947
Trigliceride	Leu	0.374919	0.000479113	0.0183067
Trigliceride	Cys	0.368591	0.000606582	0.0198257
Trigliceride	Gly	-0.336569	0.00186402	0.0413414
Trigliceride	Ala	0.33534	0.00194164	0.0415779
Trigliceride	Eta	0.32103	0.00308522	0.0547406
Trigliceride	Eth	-0.29639	0.00651419	0.0834298
Trigliceride	Lys	0.279569	0.0104784	0.104954
Trigliceride	Ser	-0.270744	0.0133007	0.122105
Trigliceride	Phe	0.263855	0.0159414	0.135452
Trigliceride	Val	0.242345	0.0272863	0.180264
Trigliceride	Pro	0.189237	0.0866383	0.33838
Trigliceride	Cit	-0.145586	0.189102	0.499711
Trigliceride	Put	0.138741	0.210979	0.517857
Trigliceride	Thr	-0.132406	0.232774	0.54684
Trigliceride	Gln	-0.130765	0.238666	0.551891
Trigliceride	Mea	-0.119058	0.283703	0.605272
Trigliceride	Tau	0.099336	0.371599	0.657445
Trigliceride	Orn	-0.0975747	0.380181	0.664756
Trigliceride	Met	0.0972697	0.381679	0.664756
Trigliceride	Tyr	0.0757116	0.496326	0.766712
Trigliceride	Glu	0.0735554	0.508706	0.77428
Trigliceride	His	-0.070526	0.526363	0.780583
Trigliceride	Arg	-0.0681278	0.540556	0.780583
Trigliceride	Trp	-0.0508316	0.648124	0.83851
Trigliceride	Asn	0.0254651	0.819244	0.938655
Trigliceride	Asp	-0.0203321	0.855234	0.941668
Waist circumference	Tyr	0.243755	0.072913	0.318866
Waist circumference	Put	0.229195	0.0923358	0.345122
Waist circumference	His	-0.211594	0.12095	0.391198
Waist circumference	Phe	0.194485	0.154784	0.442954
Waist circumference	Eth	0.190572	0.163419	0.455081
Waist circumference	Gln	0.159363	0.245167	0.555652
Waist circumference	Trp	0.135836	0.32274	0.635702
Waist circumference	Cit	-0.130884	0.340859	0.647557
Waist circumference	Orn	0.131157	0.339844	0.647557
Waist circumference	Ala	0.128357	0.350342	0.657445
Waist circumference	Cys	0.12352	0.368942	0.657445
Waist circumference	Leu	-0.123123	0.370495	0.657445
Waist circumference	Val	-0.11973	0.383926	0.664756
Waist circumference	Tau	0.117456	0.393088	0.672473
Waist circumference	Asp	0.0886515	0.519819	0.779728
Waist circumference	Asn	-0.0843922	0.540149	0.780583
Waist circumference	Mea	-0.0776801	0.57295	0.79956
Waist circumference	Pro	0.0601718	0.662552	0.841282
Waist circumference	Ile	-0.0584031	0.671899	0.841282
Waist circumference	Ser	-0.0282631	0.837704	0.939561
Waist circumference	Gly	-0.027866	0.839954	0.939561
Waist circumference	Met	-0.0244193	0.859536	0.942412
Waist circumference	Glu	0.019203	0.889328	0.955489
Waist circumference	Arg	0.0113702	0.934337	0.978391
Waist circumference	Thr	0.010901	0.937041	0.978391
Waist circumference	Lys	-0.0102873	0.940579	0.978391
Waist circumference	Eta	0.00747239	0.95682	0.985253
WHR	Ile	0.507039	7.7997e-05	0.00605452
WHR	Leu	0.476321	0.000236936	0.0122614
WHR	Val	0.452065	0.000530628	0.0183067
WHR	Glu	0.376805	0.00457386	0.0710092
WHR	Gly	-0.321362	0.0167396	0.138604
WHR	Eth	-0.281824	0.0371136	0.223763
WHR	Mea	0.230956	0.0897921	0.342092
WHR	Ser	-0.230436	0.0905375	0.342828
WHR	Eta	0.224352	0.099622	0.363626
WHR	Gln	-0.192572	0.158963	0.446678
WHR	Met	0.144206	0.293536	0.614664
WHR	Cit	0.139835	0.308563	0.630322
WHR	Tau	-0.13193	0.336977	0.647557
WHR	Lys	0.127057	0.355281	0.657445
WHR	Pro	0.11002	0.423929	0.703904
WHR	Thr	-0.104895	0.445966	0.721211
WHR	Asn	-0.0877491	0.524094	0.780583
WHR	Cys	0.0846809	0.538758	0.780583
WHR	Phe	0.0539272	0.695772	0.853902
WHR	Arg	-0.0490182	0.722295	0.87778
WHR	His	0.0395972	0.774091	0.907001
WHR	Trp	-0.0311344	0.821474	0.939003
WHR	Put	0.0274772	0.842158	0.939561
WHR	Asp	-0.0242564	0.860463	0.942412
WHR	Ala	-0.0160266	0.907547	0.965657
WHR	Tyr	0.0096376	0.944326	0.979009
WHR	Orn	0.000234627	0.998644	0.999343

## Sheet: tear
Clinical parameter	Serum analyte	Correlation coefficient (rho)	p value	FDR-corrected q value
Abdomen circumference	Cad	0.518177	0.000727552	0.482716
Abdomen circumference	His	0.184826	0.259988	0.980535
Abdomen circumference	Asn	0.172579	0.293443	0.980535
Abdomen circumference	Tau	0.147169	0.371295	0.980535
Abdomen circumference	Ser	0.0993974	0.547151	0.980535
Abdomen circumference	Gln	0.0971997	0.55609	0.980535
Abdomen circumference	Arg	0.156071	0.342731	0.980535
Abdomen circumference	Gly	0.0568703	0.730938	0.980535
Abdomen circumference	Eth	0.259531	0.110598	0.980535
Abdomen circumference	Asp	0.150224	0.361338	0.980535
Abdomen circumference	Glu	0.130781	0.427446	0.980535
Abdomen circumference	Cit	0.160913	0.327777	0.980535
Abdomen circumference	Thr	0.185162	0.259105	0.980535
Abdomen circumference	Ala	0.153708	0.35018	0.980535
Abdomen circumference	Pro	0.189908	0.246878	0.980535
Abdomen circumference	Orn	0.0740231	0.654262	0.980535
Abdomen circumference	Cys	0.120709	0.464179	0.980535
Abdomen circumference	Lys	0.221668	0.17503	0.980535
Abdomen circumference	Tyr	0.121118	0.462654	0.980535
Abdomen circumference	Put	0.0436693	0.791805	0.980535
Abdomen circumference	Met	0.274	0.0914242	0.980535
Abdomen circumference	Stn	0.162304	0.323558	0.980535
Abdomen circumference	Val	0.146838	0.372383	0.980535
Abdomen circumference	Tra	0.245927	0.131265	0.980535
Abdomen circumference	Ile	0.185509	0.258198	0.980535
Abdomen circumference	Leu	0.114129	0.489055	0.980535
Abdomen circumference	Phe	0.150619	0.360062	0.980535
Abdomen circumference	Trp	0.107914	0.513171	0.980535
Abdomen circumference	TPh	0.108508	0.510839	0.980535
ACR	Asn	0.0967647	0.676488	0.980535
ACR	Tau	0.106597	0.645593	0.980535
ACR	Ser	0.264457	0.246677	0.980535
ACR	Gln	0.101274	0.662255	0.980535
ACR	Arg	0.169142	0.463588	0.980535
ACR	Gly	0.17681	0.44326	0.980535
ACR	Asp	0.156785	0.497327	0.980535
ACR	Glu	0.119771	0.605074	0.980535
ACR	Cit	0.138567	0.549164	0.980535
ACR	Ala	0.0948964	0.682417	0.980535
ACR	Orn	0.0750963	0.746302	0.980535
ACR	Cys	-0.0903184	0.697021	0.980535
ACR	Lys	0.0967647	0.676488	0.980535
ACR	Tyr	0.118107	0.610132	0.980535
ACR	Put	0.11131	0.63098	0.980535
ACR	Met	0.25866	0.257572	0.980535
ACR	Stn	0.203233	0.376926	0.980535
ACR	Cad	0.359807	0.10914	0.980535
ACR	Tra	-0.056715	0.80709	0.980535
ACR	Ile	0.0967647	0.676488	0.980535
ACR	Leu	0.121365	0.600241	0.980535
ACR	Phe	0.0944381	0.683874	0.980535
ACR	Trp	0.216072	0.346851	0.980535
ACR	TPh	0.25866	0.257572	0.980535
ACR	His	-0.0245376	0.915919	0.985699
ACR	Pro	-0.0156148	0.94644	0.985699
ACR	Eth	0.00595727	0.979554	0.997489
ACR	Thr	-0.000743564	0.997448	0.998945
ACR	Val	-0.000743564	0.997448	0.998945
Age	His	-0.0391462	0.810467	0.980535
Age	Asn	-0.0811734	0.618534	0.980535
Age	Tau	0.0376845	0.817422	0.980535
Age	Ser	-0.0955134	0.557696	0.980535
Age	Arg	-0.260424	0.104594	0.980535
Age	Gly	-0.145078	0.371752	0.980535
Age	Asp	-0.122806	0.450292	0.980535
Age	Glu	-0.120152	0.460217	0.980535
Age	Cit	-0.130157	0.423424	0.980535
Age	Thr	-0.112947	0.487736	0.980535
Age	Ala	-0.106085	0.514721	0.980535
Age	Pro	-0.105929	0.515341	0.980535
Age	Cys	0.161139	0.320551	0.980535
Age	Lys	0.0309039	0.849857	0.980535
Age	Put	0.083373	0.609023	0.980535
Age	Met	-0.173675	0.283829	0.980535
Age	Val	-0.085569	0.599591	0.980535
Age	Cad	-0.062311	0.702488	0.980535
Age	Tra	0.20185	0.211652	0.980535
Age	Ile	-0.0878452	0.589881	0.980535
Age	Phe	0.0728159	0.655223	0.980535
Age	TPh	-0.0796239	0.625271	0.980535
Age	Stn	0.0285707	0.861078	0.982267
Age	Gln	-0.0263633	0.871718	0.982825
Age	Trp	0.0277022	0.865261	0.982825
Age	Orn	0.0117835	0.942471	0.985699
Age	Tyr	-0.0201733	0.901668	0.985699
Age	Leu	0.0156293	0.923743	0.985699
Age	Eth	-0.00114294	0.994415	0.998908
ApoAI	TPh	-0.365581	0.0240031	0.911607
ApoAI	Asn	-0.119832	0.473618	0.980535
ApoAI	Tau	-0.0776768	0.642979	0.980535
ApoAI	Ser	0.0541384	0.746832	0.980535
ApoAI	Gln	0.0641743	0.701885	0.980535
ApoAI	Arg	0.0701706	0.675488	0.980535
ApoAI	Gly	0.0326142	0.845876	0.980535
ApoAI	Asp	0.0441797	0.792263	0.980535
ApoAI	Cit	-0.0421417	0.80165	0.980535
ApoAI	Thr	0.0555226	0.740579	0.980535
ApoAI	Ala	0.0422311	0.801237	0.980535
ApoAI	Orn	0.0699758	0.67634	0.980535
ApoAI	Cys	-0.165636	0.320308	0.980535
ApoAI	Lys	-0.113327	0.498123	0.980535
ApoAI	Tyr	-0.0989773	0.55438	0.980535
ApoAI	Met	-0.277487	0.0916596	0.980535
ApoAI	Stn	-0.0762404	0.649152	0.980535
ApoAI	Cad	-0.234705	0.156076	0.980535
ApoAI	Tra	-0.0965756	0.564077	0.980535
ApoAI	Ile	-0.12718	0.446718	0.980535
ApoAI	Leu	-0.135376	0.417723	0.980535
ApoAI	Phe	-0.101401	0.544674	0.980535
ApoAI	Trp	-0.0709513	0.672079	0.980535
ApoAI	Val	0.028896	0.86327	0.982596
ApoAI	His	0.0202896	0.903764	0.985699
ApoAI	Eth	0.0185064	0.912187	0.985699
ApoAI	Glu	0.0247468	0.882756	0.985699
ApoAI	Put	-0.0169007	0.919781	0.985699
ApoAI	Pro	0.00971138	0.953855	0.98639
ApoB100	Tau	0.0737436	0.659937	0.980535
ApoB100	Ser	-0.0385416	0.818298	0.980535
ApoB100	Gln	-0.0832103	0.619421	0.980535
ApoB100	Arg	0.0317431	0.849945	0.980535
ApoB100	Gly	-0.0426117	0.799482	0.980535
ApoB100	Eth	0.276408	0.0929805	0.980535
ApoB100	Asp	-0.0377433	0.822	0.980535
ApoB100	Cit	-0.0422096	0.801336	0.980535
ApoB100	Orn	-0.108486	0.516771	0.980535
ApoB100	Cys	-0.156676	0.34754	0.980535
ApoB100	Lys	-0.074737	0.655637	0.980535
ApoB100	Put	0.0410491	0.806694	0.980535
ApoB100	Met	-0.277517	0.0916226	0.980535
ApoB100	Val	-0.0597494	0.72159	0.980535
ApoB100	Tra	-0.135221	0.418263	0.980535
ApoB100	Ile	0.0340597	0.839133	0.980535
ApoB100	Leu	-0.0385115	0.818437	0.980535
ApoB100	Trp	-0.10114	0.545715	0.980535
ApoB100	TPh	-0.290346	0.0770037	0.980535
ApoB100	Asn	0.0269934	0.872197	0.982825
ApoB100	His	-0.0174101	0.917371	0.985699
ApoB100	Glu	-0.0116566	0.944625	0.985699
ApoB100	Thr	-0.0125054	0.9406	0.985699
ApoB100	Pro	-0.0243995	0.88439	0.985699
ApoB100	Stn	-0.0169442	0.919575	0.985699
ApoB100	Phe	-0.0115554	0.945105	0.985699
ApoB100	Tyr	-0.00690273	0.967192	0.993844
ApoB100	Cad	0.00391219	0.981402	0.997489
ApoB100	Ala	-0.00134082	0.993626	0.998908
BMI	Cad	0.383092	0.0146893	0.808923
BMI	His	0.0387711	0.812251	0.980535
BMI	Asn	0.0677216	0.677992	0.980535
BMI	Tau	0.148058	0.361903	0.980535
BMI	Ser	-0.0746752	0.646987	0.980535
BMI	Gln	0.04868	0.765479	0.980535
BMI	Arg	0.0642059	0.693874	0.980535
BMI	Gly	-0.0494735	0.761767	0.980535
BMI	Eth	0.120768	0.457901	0.980535
BMI	Thr	0.0669057	0.681666	0.980535
BMI	Pro	0.0701642	0.667038	0.980535
BMI	Orn	-0.088844	0.585643	0.980535
BMI	Cys	-0.0472795	0.771452	0.980535
BMI	Put	-0.186195	0.25	0.980535
BMI	Met	0.242757	0.131216	0.980535
BMI	Val	0.0411008	0.80119	0.980535
BMI	Ile	0.0766031	0.638491	0.980535
BMI	TPh	0.099371	0.541821	0.980535
BMI	Trp	0.0292691	0.857716	0.981298
BMI	Lys	0.0284812	0.861509	0.982267
BMI	Asp	0.0123	0.939954	0.985699
BMI	Cit	0.024448	0.880968	0.985699
BMI	Ala	0.0200458	0.902287	0.985699
BMI	Tyr	0.0156511	0.923637	0.985699
BMI	Tra	-0.0109526	0.946521	0.985699
BMI	Phe	0.0125318	0.938824	0.985699
BMI	Glu	-0.00370862	0.98188	0.997489
BMI	Stn	0.00259319	0.98733	0.997489
BMI	Leu	0.00345392	0.983124	0.997489
C peptide	Asn	0.0635666	0.700647	0.980535
C peptide	Tau	-0.0310807	0.85101	0.980535
C peptide	Ser	-0.0726794	0.660156	0.980535
C peptide	Gln	-0.0576415	0.727428	0.980535
C peptide	Arg	-0.103559	0.530413	0.980535
C peptide	Gly	-0.0417197	0.800908	0.980535
C peptide	Eth	-0.0530021	0.748624	0.980535
C peptide	Asp	-0.0608908	0.712699	0.980535
C peptide	Glu	-0.0438126	0.791137	0.980535
C peptide	Cit	-0.059902	0.717171	0.980535
C peptide	Pro	-0.0307372	0.852639	0.980535
C peptide	Orn	-0.0601708	0.715955	0.980535
C peptide	Cys	-0.0363379	0.826168	0.980535
C peptide	Met	0.216217	0.186153	0.980535
C peptide	Stn	-0.27579	0.0892421	0.980535
C peptide	Cad	0.276008	0.0889799	0.980535
C peptide	Tra	0.202166	0.217113	0.980535
C peptide	Ile	0.0593464	0.719687	0.980535
C peptide	Leu	-0.0606652	0.713719	0.980535
C peptide	Phe	-0.0380405	0.818157	0.980535
C peptide	Put	0.0298654	0.856775	0.981298
C peptide	His	0.0154743	0.925508	0.985699
C peptide	Lys	-0.0147397	0.929035	0.985699
C peptide	Val	-0.0197511	0.905003	0.985699
C peptide	Trp	-0.0149174	0.928181	0.985699
C peptide	Ala	-0.00761711	0.963293	0.99307
C peptide	Tyr	0.00630679	0.969604	0.993844
C peptide	Thr	0.00261124	0.987413	0.997489
C peptide	TPh	0	1	1
Cholesterol	His	-0.137333	0.404449	0.980535
Cholesterol	Asn	-0.0575788	0.727713	0.980535
Cholesterol	Ser	-0.18509	0.259296	0.980535
Cholesterol	Gln	-0.226598	0.165385	0.980535
Cholesterol	Arg	-0.088918	0.590374	0.980535
Cholesterol	Gly	-0.174731	0.287373	0.980535
Cholesterol	Eth	0.112629	0.49482	0.980535
Cholesterol	Asp	-0.18891	0.249418	0.980535
Cholesterol	Glu	-0.174363	0.288406	0.980535
Cholesterol	Cit	-0.131068	0.426424	0.980535
Cholesterol	Thr	-0.12375	0.452913	0.980535
Cholesterol	Ala	-0.163499	0.319958	0.980535
Cholesterol	Pro	-0.13768	0.403253	0.980535
Cholesterol	Orn	-0.213882	0.191068	0.980535
Cholesterol	Cys	-0.237483	0.145463	0.980535
Cholesterol	Lys	-0.188336	0.250886	0.980535
Cholesterol	Tyr	-0.0641153	0.698185	0.980535
Cholesterol	Put	0.0690145	0.676334	0.980535
Cholesterol	Met	-0.27425	0.0911168	0.980535
Cholesterol	Stn	-0.148914	0.365587	0.980535
Cholesterol	Val	-0.157884	0.337082	0.980535
Cholesterol	Cad	0.0614191	0.710315	0.980535
Cholesterol	Tra	-0.0782165	0.636002	0.980535
Cholesterol	Ile	-0.0554658	0.737344	0.980535
Cholesterol	Leu	-0.0920469	0.577312	0.980535
Cholesterol	Phe	-0.11912	0.470123	0.980535
Cholesterol	Trp	-0.158284	0.335845	0.980535
Cholesterol	TPh	-0.274104	0.0912965	0.980535
Cholesterol	Tau	0.0113544	0.945305	0.985699
CRP	His	0.201622	0.218378	0.980535
CRP	Asn	0.220516	0.17734	0.980535
CRP	Ser	0.151592	0.356931	0.980535
CRP	Gln	0.16285	0.321908	0.980535
CRP	Arg	0.230155	0.15867	0.980535
CRP	Gly	0.155518	0.344466	0.980535
CRP	Eth	0.0718544	0.663785	0.980535
CRP	Asp	0.250656	0.123778	0.980535
CRP	Glu	0.169526	0.302195	0.980535
CRP	Cit	0.152475	0.354104	0.980535
CRP	Thr	0.181464	0.268909	0.980535
CRP	Ala	0.164424	0.317191	0.980535
CRP	Pro	0.172864	0.292633	0.980535
CRP	Orn	0.115016	0.485663	0.980535
CRP	Cys	-0.107906	0.513202	0.980535
CRP	Lys	0.0359666	0.827917	0.980535
CRP	Tyr	0.178999	0.275576	0.980535
CRP	Put	0.0735186	0.656473	0.980535
CRP	Met	0.0576608	0.72734	0.980535
CRP	Stn	0.0378555	0.819026	0.980535
CRP	Val	0.232258	0.154794	0.980535
CRP	Cad	0.170384	0.29972	0.980535
CRP	Tra	0.0482466	0.770542	0.980535
CRP	Ile	0.226055	0.166428	0.980535
CRP	Leu	0.100894	0.541103	0.980535
CRP	Phe	0.146044	0.375003	0.980535
CRP	Trp	0.206703	0.206751	0.980535
CRP	TPh	0.0516496	0.754839	0.980535
CRP	Tau	-0.00253113	0.987799	0.997489
Fibrinogen	His	0.0525959	0.753818	0.980535
Fibrinogen	Asn	0.150334	0.367643	0.980535
Fibrinogen	Tau	-0.222222	0.179938	0.980535
Fibrinogen	Ser	0.0654518	0.696231	0.980535
Fibrinogen	Gln	0.0432971	0.796325	0.980535
Fibrinogen	Arg	0.154925	0.353022	0.980535
Fibrinogen	Gly	0.0411682	0.806143	0.980535
Fibrinogen	Asp	0.125021	0.454533	0.980535
Fibrinogen	Glu	0.0319066	0.849181	0.980535
Fibrinogen	Thr	0.0517998	0.757431	0.980535
Fibrinogen	Ala	0.0762352	0.649174	0.980535
Fibrinogen	Pro	0.055571	0.740361	0.980535
Fibrinogen	Orn	0.098804	0.555077	0.980535
Fibrinogen	Cys	-0.0780344	0.641446	0.980535
Fibrinogen	Tyr	0.101945	0.542504	0.980535
Fibrinogen	Put	-0.0772393	0.644856	0.980535
Fibrinogen	Met	-0.0824735	0.622537	0.980535
Fibrinogen	Stn	0.0451671	0.787726	0.980535
Fibrinogen	Val	0.0912927	0.58568	0.980535
Fibrinogen	Cad	0.0461555	0.78319	0.980535
Fibrinogen	Tra	0.116679	0.485416	0.980535
Fibrinogen	Ile	0.155032	0.352686	0.980535
Fibrinogen	Leu	0.0455112	0.786146	0.980535
Fibrinogen	Phe	0.100959	0.546437	0.980535
Fibrinogen	Trp	0.152785	0.359792	0.980535
Fibrinogen	Eth	-0.0281333	0.866847	0.982825
Fibrinogen	Cit	0.0146207	0.930575	0.985699
Fibrinogen	TPh	-0.0107495	0.948929	0.985699
Fibrinogen	Lys	-0.00465793	0.977858	0.997489
GFR	His	0.199168	0.224153	0.980535
GFR	Asn	0.19347	0.23796	0.980535
GFR	Tau	0.224357	0.16972	0.980535
GFR	Ser	0.2283	0.162148	0.980535
GFR	Gln	0.231343	0.156473	0.980535
GFR	Arg	0.146845	0.372361	0.980535
GFR	Gly	0.215188	0.188309	0.980535
GFR	Eth	0.103171	0.531963	0.980535
GFR	Asp	0.222721	0.172937	0.980535
GFR	Glu	0.250008	0.124785	0.980535
GFR	Cit	0.161964	0.324583	0.980535
GFR	Thr	0.245217	0.132419	0.980535
GFR	Ala	0.257668	0.113272	0.980535
GFR	Pro	0.262799	0.106021	0.980535
GFR	Orn	0.192858	0.239477	0.980535
GFR	Lys	0.164999	0.315477	0.980535
GFR	Tyr	0.165568	0.313789	0.980535
GFR	Met	0.0878649	0.594799	0.980535
GFR	Stn	-0.109876	0.505492	0.980535
GFR	Val	0.207885	0.204109	0.980535
GFR	Cad	-0.101546	0.538478	0.980535
GFR	Tra	-0.248954	0.126436	0.980535
GFR	Ile	0.19347	0.23796	0.980535
GFR	Leu	0.199187	0.224108	0.980535
GFR	Phe	0.104149	0.52806	0.980535
GFR	Trp	0.15466	0.347166	0.980535
GFR	TPh	0.125928	0.444938	0.980535
GFR	Cys	-0.0106946	0.948479	0.985699
GFR	Put	0.00622385	0.970004	0.993844
Glucose	Ser	0.365902	0.0219753	0.911607
Glucose	Glu	0.347796	0.0300404	0.911607
Glucose	His	0.241794	0.138079	0.980535
Glucose	Asn	0.113504	0.491454	0.980535
Glucose	Tau	0.185309	0.258721	0.980535
Glucose	Gln	0.211275	0.196664	0.980535
Glucose	Arg	0.329767	0.0403515	0.980535
Glucose	Gly	0.284743	0.0789288	0.980535
Glucose	Eth	0.0469261	0.776659	0.980535
Glucose	Asp	0.29676	0.0665738	0.980535
Glucose	Cit	0.221617	0.175131	0.980535
Glucose	Thr	0.224257	0.169916	0.980535
Glucose	Ala	0.329133	0.0407607	0.980535
Glucose	Pro	0.263064	0.105657	0.980535
Glucose	Orn	0.244242	0.134013	0.980535
Glucose	Cys	0.222245	0.173881	0.980535
Glucose	Lys	0.203562	0.213887	0.980535
Glucose	Tyr	0.169247	0.303005	0.980535
Glucose	Put	0.154039	0.34913	0.980535
Glucose	Met	-0.266871	0.100523	0.980535
Glucose	Stn	0.278706	0.0857751	0.980535
Glucose	Val	0.206636	0.206903	0.980535
Glucose	Cad	-0.115943	0.482129	0.980535
Glucose	Tra	0.0597762	0.71774	0.980535
Glucose	Ile	0.110336	0.503701	0.980535
Glucose	Leu	0.146235	0.374372	0.980535
Glucose	Phe	0.0327461	0.843124	0.980535
Glucose	Trp	0.0879937	0.594258	0.980535
Glucose	TPh	-0.0878666	0.594792	0.980535
HbA1C	Ser	0.440463	0.00501221	0.482716
HbA1C	Arg	0.483962	0.00179884	0.482716
HbA1C	Glu	0.425794	0.00688113	0.509968
HbA1C	Ala	0.390796	0.0139007	0.808923
HbA1C	Gly	0.350143	0.0288746	0.911607
HbA1C	Asp	0.355834	0.0262016	0.911607
HbA1C	His	0.284794	0.0788729	0.980535
HbA1C	Asn	0.161544	0.325858	0.980535
HbA1C	Tau	0.226932	0.164747	0.980535
HbA1C	Gln	0.332113	0.0388661	0.980535
HbA1C	Eth	0.0943913	0.567611	0.980535
HbA1C	Cit	0.226639	0.165307	0.980535
HbA1C	Thr	0.265057	0.102945	0.980535
HbA1C	Pro	0.305759	0.058364	0.980535
HbA1C	Orn	0.301273	0.06235	0.980535
HbA1C	Cys	0.255272	0.116784	0.980535
HbA1C	Lys	0.210695	0.197923	0.980535
HbA1C	Tyr	0.171032	0.297858	0.980535
HbA1C	Put	0.147261	0.370993	0.980535
HbA1C	Met	-0.0721858	0.662326	0.980535
HbA1C	Stn	0.257268	0.113854	0.980535
HbA1C	Val	0.268424	0.0984842	0.980535
HbA1C	Cad	-0.204772	0.211119	0.980535
HbA1C	Tra	0.179474	0.274281	0.980535
HbA1C	Ile	0.158374	0.335567	0.980535
HbA1C	Leu	0.110294	0.503867	0.980535
HbA1C	Phe	0.0774922	0.639142	0.980535
HbA1C	Trp	0.0902201	0.584922	0.980535
HbA1C	TPh	0.0931108	0.5729	0.980535
Hcys	His	-0.111616	0.498736	0.980535
Hcys	Asn	-0.0679187	0.681199	0.980535
Hcys	Tau	0.0610478	0.71199	0.980535
Hcys	Ser	-0.20913	0.201351	0.980535
Hcys	Gln	-0.169258	0.302971	0.980535
Hcys	Arg	-0.239618	0.141771	0.980535
Hcys	Gly	-0.231336	0.156484	0.980535
Hcys	Eth	0.137025	0.405515	0.980535
Hcys	Asp	-0.183144	0.264424	0.980535
Hcys	Glu	-0.10124	0.53971	0.980535
Hcys	Cit	-0.10023	0.543783	0.980535
Hcys	Thr	-0.135251	0.411677	0.980535
Hcys	Ala	-0.184054	0.262017	0.980535
Hcys	Pro	-0.14983	0.362612	0.980535
Hcys	Orn	-0.113922	0.48985	0.980535
Hcys	Cys	0.0851258	0.606378	0.980535
Hcys	Lys	-0.0364365	0.825703	0.980535
Hcys	Tyr	-0.0815084	0.621814	0.980535
Hcys	Put	-0.0413521	0.802627	0.980535
Hcys	Met	-0.144145	0.381312	0.980535
Hcys	Stn	0.224418	0.169602	0.980535
Hcys	Val	-0.13735	0.404391	0.980535
Hcys	Cad	-0.115855	0.482464	0.980535
Hcys	Tra	0.0872989	0.597184	0.980535
Hcys	Ile	-0.0621159	0.707173	0.980535
Hcys	Trp	-0.0814722	0.62197	0.980535
Hcys	TPh	-0.154941	0.34628	0.980535
Hcys	Phe	0.0261125	0.874619	0.983762
Hcys	Leu	-0.0109461	0.947269	0.985699
HDL	His	-0.0791549	0.636651	0.980535
HDL	Asn	-0.11193	0.503468	0.980535
HDL	Tau	-0.165947	0.319386	0.980535
HDL	Ser	-0.0341014	0.838938	0.980535
HDL	Gln	-0.0389432	0.816436	0.980535
HDL	Gly	-0.068607	0.682337	0.980535
HDL	Eth	-0.188756	0.256402	0.980535
HDL	Asp	-0.0431237	0.797123	0.980535
HDL	Glu	-0.0997212	0.551392	0.980535
HDL	Cit	-0.081265	0.627662	0.980535
HDL	Thr	-0.0356742	0.831614	0.980535
HDL	Ala	-0.0844892	0.614028	0.980535
HDL	Pro	-0.0828066	0.621128	0.980535
HDL	Cys	-0.277881	0.0911805	0.980535
HDL	Lys	-0.178119	0.284663	0.980535
HDL	Tyr	-0.107644	0.520049	0.980535
HDL	Put	-0.121887	0.466011	0.980535
HDL	Met	-0.249881	0.130272	0.980535
HDL	Stn	-0.205273	0.216334	0.980535
HDL	Cad	-0.114743	0.492733	0.980535
HDL	Tra	-0.0926338	0.580161	0.980535
HDL	Ile	-0.126769	0.448201	0.980535
HDL	Leu	-0.134188	0.421859	0.980535
HDL	Phe	-0.189527	0.254428	0.980535
HDL	Trp	-0.035586	0.832024	0.980535
HDL	TPh	-0.309406	0.0587219	0.980535
HDL	Val	-0.0303449	0.856484	0.981298
HDL	Arg	-0.0188333	0.910643	0.985699
HDL	Orn	0.0209121	0.900826	0.985699
HOMA	His	0.0474818	0.774083	0.980535
HOMA	Asn	0.0453647	0.783911	0.980535
HOMA	Tau	-0.0360397	0.827573	0.980535
HOMA	Ser	-0.0469659	0.776475	0.980535
HOMA	Gln	-0.0594716	0.71912	0.980535
HOMA	Arg	0.0575054	0.728047	0.980535
HOMA	Eth	-0.0522805	0.751938	0.980535
HOMA	Cit	-0.0433914	0.793101	0.980535
HOMA	Thr	0.044975	0.785724	0.980535
HOMA	Ala	0.0378245	0.819172	0.980535
HOMA	Pro	0.0400996	0.808492	0.980535
HOMA	Orn	-0.0483083	0.770256	0.980535
HOMA	Cys	0.132389	0.420336	0.980535
HOMA	Met	0.172965	0.292348	0.980535
HOMA	Stn	-0.113555	0.491258	0.980535
HOMA	Cad	0.333918	0.0377533	0.980535
HOMA	Tra	0.133239	0.418734	0.980535
HOMA	Ile	0.0411448	0.803597	0.980535
HOMA	Leu	-0.0567059	0.731687	0.980535
HOMA	Phe	-0.148931	0.365533	0.980535
HOMA	Trp	-0.0324151	0.84469	0.980535
HOMA	Tyr	0.0265969	0.872313	0.982825
HOMA	Gly	-0.0125863	0.939382	0.985699
HOMA	Asp	-0.0177261	0.914705	0.985699
HOMA	Glu	-0.0126927	0.93887	0.985699
HOMA	Lys	-0.0141494	0.93187	0.985699
HOMA	Put	0.0137833	0.933629	0.985699
HOMA	Val	0.018161	0.91262	0.985699
HOMA	TPh	-0.0206577	0.900663	0.985699
Insulin	Cad	0.408942	0.00974137	0.649749
Insulin	His	-0.0392762	0.812354	0.980535
Insulin	Tau	-0.121906	0.459728	0.980535
Insulin	Ser	-0.180806	0.270677	0.980535
Insulin	Gln	-0.147989	0.368608	0.980535
Insulin	Arg	-0.0847287	0.608064	0.980535
Insulin	Gly	-0.140806	0.392556	0.980535
Insulin	Eth	-0.120089	0.466494	0.980535
Insulin	Asp	-0.131183	0.426014	0.980535
Insulin	Glu	-0.152336	0.354548	0.980535
Insulin	Cit	-0.135147	0.412041	0.980535
Insulin	Thr	-0.0576662	0.727315	0.980535
Insulin	Ala	-0.0981515	0.55221	0.980535
Insulin	Pro	-0.0743718	0.652736	0.980535
Insulin	Orn	-0.143151	0.384637	0.980535
Insulin	Cys	0.0681278	0.68027	0.980535
Insulin	Lys	-0.0766541	0.642782	0.980535
Insulin	Tyr	-0.0479913	0.771723	0.980535
Insulin	Met	0.230655	0.157742	0.980535
Insulin	Stn	-0.200103	0.22194	0.980535
Insulin	Val	-0.0666384	0.6869	0.980535
Insulin	Tra	0.114879	0.486187	0.980535
Insulin	Leu	-0.12253	0.457416	0.980535
Insulin	Phe	-0.146858	0.37232	0.980535
Insulin	Trp	-0.042892	0.795431	0.980535
Insulin	Put	-0.0137854	0.933619	0.985699
Insulin	Ile	-0.01253	0.939653	0.985699
Insulin	TPh	0.0103304	0.950231	0.985699
Insulin	Asn	-0.00962828	0.95361	0.98639
LDL	His	-0.135491	0.417325	0.980535
LDL	Asn	-0.0476453	0.776368	0.980535
LDL	Ser	-0.17794	0.285155	0.980535
LDL	Gln	-0.237049	0.151866	0.980535
LDL	Arg	-0.144498	0.386738	0.980535
LDL	Gly	-0.146392	0.380478	0.980535
LDL	Eth	0.0960149	0.566353	0.980535
LDL	Asp	-0.146849	0.378979	0.980535
LDL	Glu	-0.186964	0.261026	0.980535
LDL	Cit	-0.122373	0.464221	0.980535
LDL	Thr	-0.104214	0.533511	0.980535
LDL	Ala	-0.17918	0.281757	0.980535
LDL	Pro	-0.128798	0.440907	0.980535
LDL	Orn	-0.216353	0.192011	0.980535
LDL	Cys	-0.293209	0.0740048	0.980535
LDL	Lys	-0.163079	0.327938	0.980535
LDL	Tyr	-0.0631769	0.706311	0.980535
LDL	Met	-0.277624	0.0914931	0.980535
LDL	Stn	-0.0988788	0.554776	0.980535
LDL	Val	-0.161324	0.333241	0.980535
LDL	Cad	0.120807	0.469999	0.980535
LDL	Tra	-0.166675	0.317238	0.980535
LDL	Ile	-0.0442522	0.79193	0.980535
LDL	Leu	-0.06963	0.677853	0.980535
LDL	Phe	-0.0947219	0.571616	0.980535
LDL	Trp	-0.129066	0.43995	0.980535
LDL	TPh	-0.242048	0.143163	0.980535
LDL	Tau	-0.0125986	0.940158	0.985699
LDL	Put	-0.00241558	0.988516	0.997489
Neck circumference	Asn	-0.0478695	0.772287	0.980535
Neck circumference	Tau	-0.122729	0.456679	0.980535
Neck circumference	Ser	-0.0747529	0.65107	0.980535
Neck circumference	Gln	-0.112632	0.494809	0.980535
Neck circumference	Arg	-0.0915763	0.579268	0.980535
Neck circumference	Gly	-0.119491	0.468731	0.980535
Neck circumference	Eth	0.156087	0.34268	0.980535
Neck circumference	Glu	-0.111674	0.49851	0.980535
Neck circumference	Cit	-0.0342881	0.835835	0.980535
Neck circumference	Thr	-0.032862	0.842576	0.980535
Neck circumference	Ala	-0.115655	0.483224	0.980535
Neck circumference	Orn	-0.0564052	0.733057	0.980535
Neck circumference	Cys	-0.04557	0.782956	0.980535
Neck circumference	Tyr	-0.0689429	0.676651	0.980535
Neck circumference	Put	0.131301	0.425594	0.980535
Neck circumference	Met	0.231253	0.156638	0.980535
Neck circumference	Stn	0.132844	0.420126	0.980535
Neck circumference	Val	-0.0375599	0.820416	0.980535
Neck circumference	Cad	0.191334	0.243282	0.980535
Neck circumference	Tra	0.306369	0.0578382	0.980535
Neck circumference	Ile	-0.0341169	0.836644	0.980535
Neck circumference	Phe	0.0331326	0.841296	0.980535
Neck circumference	Trp	-0.0857187	0.603863	0.980535
Neck circumference	TPh	0.0466075	0.778138	0.980535
Neck circumference	Pro	-0.0268432	0.87114	0.982825
Neck circumference	His	-0.0199971	0.903825	0.985699
Neck circumference	Leu	-0.0149427	0.92806	0.985699
Neck circumference	Lys	0.00839468	0.959549	0.990741
Neck circumference	Asp	-0.00163023	0.992141	0.998908
Trigliceride	His	-0.0878079	0.595039	0.980535
Trigliceride	Asn	-0.132202	0.422395	0.980535
Trigliceride	Ser	-0.172451	0.293807	0.980535
Trigliceride	Gln	-0.161912	0.324742	0.980535
Trigliceride	Arg	-0.114082	0.489234	0.980535
Trigliceride	Gly	-0.160265	0.329755	0.980535
Trigliceride	Eth	0.138389	0.400812	0.980535
Trigliceride	Asp	-0.199153	0.224188	0.980535
Trigliceride	Glu	-0.0873257	0.597071	0.980535
Trigliceride	Cit	-0.0944457	0.567387	0.980535
Trigliceride	Thr	-0.108711	0.510046	0.980535
Trigliceride	Ala	-0.0736038	0.656099	0.980535
Trigliceride	Pro	-0.118058	0.474118	0.980535
Trigliceride	Orn	-0.193114	0.238842	0.980535
Trigliceride	Cys	0.129268	0.432856	0.980535
Trigliceride	Lys	-0.100238	0.543751	0.980535
Trigliceride	Tyr	-0.139019	0.398649	0.980535
Trigliceride	Put	0.209568	0.20039	0.980535
Trigliceride	Met	-0.173396	0.29113	0.980535
Trigliceride	Val	-0.139961	0.395431	0.980535
Trigliceride	Tra	0.0414529	0.802155	0.980535
Trigliceride	Ile	-0.119511	0.468656	0.980535
Trigliceride	Leu	-0.177151	0.280643	0.980535
Trigliceride	Phe	-0.103897	0.529066	0.980535
Trigliceride	Trp	-0.234228	0.151225	0.980535
Trigliceride	TPh	-0.212269	0.194517	0.980535
Trigliceride	Tau	-0.0240524	0.884441	0.985699
Trigliceride	Cad	0.00683162	0.967076	0.993844
Trigliceride	Stn	-0.00271042	0.986935	0.997489
Waist circumference	TPh	0.382381	0.0162893	0.808923
Waist circumference	Cad	0.347741	0.030068	0.911607
Waist circumference	His	0.156498	0.341397	0.980535
Waist circumference	Asn	0.22154	0.175285	0.980535
Waist circumference	Tau	0.199038	0.224462	0.980535
Waist circumference	Gln	0.144279	0.380866	0.980535
Waist circumference	Arg	0.13216	0.422546	0.980535
Waist circumference	Gly	0.040319	0.807464	0.980535
Waist circumference	Eth	0.0439339	0.790571	0.980535
Waist circumference	Asp	0.0921434	0.576911	0.980535
Waist circumference	Glu	0.0905372	0.583598	0.980535
Waist circumference	Cit	0.143106	0.384789	0.980535
Waist circumference	Thr	0.141292	0.390907	0.980535
Waist circumference	Ala	0.116077	0.481619	0.980535
Waist circumference	Pro	0.13712	0.405186	0.980535
Waist circumference	Orn	0.0337475	0.838389	0.980535
Waist circumference	Cys	0.0322042	0.845689	0.980535
Waist circumference	Lys	0.125174	0.447691	0.980535
Waist circumference	Tyr	0.172016	0.295046	0.980535
Waist circumference	Put	-0.0942386	0.568241	0.980535
Waist circumference	Met	0.259592	0.110511	0.980535
Waist circumference	Stn	-0.137965	0.402269	0.980535
Waist circumference	Val	0.133217	0.41881	0.980535
Waist circumference	Tra	0.103433	0.530918	0.980535
Waist circumference	Ile	0.222332	0.173708	0.980535
Waist circumference	Leu	0.134983	0.412616	0.980535
Waist circumference	Phe	0.165141	0.315057	0.980535
Waist circumference	Trp	0.195747	0.232375	0.980535
Waist circumference	Ser	0.0220275	0.894112	0.985699
WHR	Stn	0.359937	0.0244043	0.911607
WHR	His	0.150858	0.359291	0.980535
WHR	Asn	0.0366963	0.82448	0.980535
WHR	Tau	0.0406344	0.805987	0.980535
WHR	Ser	0.1769	0.281337	0.980535
WHR	Gln	0.0663584	0.688149	0.980535
WHR	Arg	0.115783	0.482737	0.980535
WHR	Gly	0.128016	0.437362	0.980535
WHR	Eth	0.178326	0.277415	0.980535
WHR	Asp	0.152392	0.354368	0.980535
WHR	Glu	0.12459	0.449827	0.980535
WHR	Cit	0.119677	0.468034	0.980535
WHR	Thr	0.116599	0.479635	0.980535
WHR	Ala	0.108293	0.511683	0.980535
WHR	Pro	0.164743	0.316239	0.980535
WHR	Orn	0.137114	0.405206	0.980535
WHR	Cys	0.200091	0.221968	0.980535
WHR	Lys	0.24797	0.12799	0.980535
WHR	Tyr	0.0970211	0.556819	0.980535
WHR	Put	0.298926	0.0645186	0.980535
WHR	Val	0.110662	0.502436	0.980535
WHR	Cad	0.105729	0.521786	0.980535
WHR	Tra	0.16096	0.327632	0.980535
WHR	Ile	0.0504245	0.760481	0.980535
WHR	Leu	0.160778	0.328189	0.980535
WHR	Phe	0.201347	0.219021	0.980535
WHR	Trp	0.0453674	0.783898	0.980535
WHR	Met	-0.0144276	0.930534	0.985699
WHR	TPh	-0.0103388	0.950191	0.985699
