# Supplementary material for: Metabolomic Analysis of Serum and Tear Samples from Patients with Obesity and Type 2 Diabetes Mellitus
Source: Int J Mol Sci. 2022 Apr 20;23(9):4534. doi: 10.3390/ijms23094534 (PMC9105607; doi:10.3390/ijms23094534)
Supplement: Supplementary file 1 [file ijms-23-04534-s001.zip › TableS1.xlsx]

## Sheet: Supplementary_table_1
Sample ID	Gender	Age (years)	Group	DR group	s_His	t_His	s_Asn	t_Asn	s_Tau	t_Tau	s_Ser	t_Ser	s_Gln	t_Gln	s_Arg	t_Arg	s_Hsn	t_Hsn	s_Gly	t_Gly	s_Eth	t_Eth	s_Asp	t_Asp	s_Mea	t_Mea	s_Glu	t_Glu	s_Cit	t_Cit	s_Thr	t_Thr	s_Ala	t_Ala	s_Eta	t_Eta	s_Pro	t_Pro	s_Orn	t_Orn	s_Cys	t_Cys	s_Lys	t_Lys	s_Tyr	t_Tyr	s_Put	t_Put	s_Met
15	M	51	Control	0	59.96	NA	23.285	NA	114.09	NA	110.21	NA	188.51	NA	126.772	NA	0	NA	220.775	NA	16.665	NA	32.695	NA	1	NA	258.065	NA	22.015	NA	112.975	NA	291.515	NA	0.765	NA	163.88	NA	58.945	NA	1.715	NA	87.505	NA	66.555	NA	1	NA	7.06
89	M	54	Control	0	46.11	NA	34.13	NA	68.68	NA	83.405	NA	440.25	NA	114.173	NA	0	NA	142.61	NA	11.735	NA	8.46	NA	1	NA	79.455	NA	11.065	NA	77.18	NA	280.435	NA	0.88	NA	126	NA	44.47	NA	1.715	NA	99.1	NA	46.9	NA	1	NA	13.485
93	M	61	Control	0	105.305	NA	61.21	NA	179.96	NA	118.365	NA	829.1	NA	271.063	NA	0	NA	243.335	NA	16.4	NA	26.905	NA	1	NA	115.68	NA	41.04	NA	137.26	NA	537.25	NA	2.195	NA	286.39	NA	122.185	NA	1.625	NA	190.595	NA	108.495	NA	1	NA	29.615
96	F	54	Control	0	91.15	NA	48.285	NA	147.72	NA	153.36	NA	1043.2	NA	251.258	NA	0	NA	259.47	NA	15.43	NA	19.1	NA	1	NA	60.22	NA	17.055	NA	133.16	NA	369.15	NA	1.345	NA	158.815	NA	92.305	NA	1.485	NA	200.385	NA	84.425	NA	1	NA	27.26
109	M	61	Control	0	78.25	NA	19.995	NA	84.555	NA	103.36	NA	252.13	NA	271.925	NA	0	NA	237.4	NA	21.215	NA	32.33	NA	1	NA	359.85	NA	32.705	NA	172.825	NA	380.95	NA	1.96	NA	225.75	NA	92.69	NA	5.99	NA	172.1	NA	119.045	NA	1	NA	7.97
182	M	39	Control	0	92.145	NA	42.02	NA	143.765	NA	151.64	NA	887.6	NA	248.258	NA	0	NA	237.025	NA	22.2	NA	26.45	NA	1	NA	124.18	NA	24.025	NA	121.175	NA	371.95	NA	1.435	NA	290.53	NA	102.69	NA	2.605	NA	192.3	NA	75.375	NA	1	NA	25.31
199	M	58	Control	0	91.665	NA	46.35	NA	90.47	NA	161.38	NA	812.25	NA	328.3	NA	0	NA	283.475	NA	16.965	NA	21.845	NA	1	NA	122.07	NA	33.65	NA	143.08	NA	279.45	NA	0.845	NA	292.295	NA	88.915	NA	4.015	NA	181.785	NA	50.92	NA	1.08	NA	23.575
217	M	48	Control	0	105.01	NA	57.945	NA	116.805	NA	122.83	NA	866.4	NA	290.3	NA	0	NA	220.265	NA	13.51	NA	19.125	NA	1	NA	61.615	NA	20.005	NA	131.925	NA	310.1	NA	1.445	NA	213.26	NA	60.735	NA	8.37	NA	189.495	NA	74.07	NA	0.335	NA	24.725
220	F	65	Control	0	85.74	NA	67.645	NA	140.575	NA	133.43	NA	1165.9	NA	320.4	NA	0	NA	213.435	NA	14.255	NA	24.025	NA	1	NA	867.05	NA	30.44	NA	137.415	NA	423.45	NA	1.96	NA	255.885	NA	151.25	NA	74.215	NA	242.705	NA	87.035	NA	0.665	NA	29.265
221	F	66	Control	0	88.46	NA	39.105	NA	96.805	NA	114.585	NA	1046.6	NA	267.95	NA	0	NA	233.75	NA	11.46	NA	10.47	NA	1	NA	46.05	NA	28.45	NA	128.655	NA	367.15	NA	1.585	NA	169.54	NA	76.235	NA	1.825	NA	191.74	NA	84.375	NA	1	NA	23.205
222	F	37	Control	0	102.17	NA	47.965	NA	86.98	NA	118.72	NA	981.8	NA	321.25	NA	0	NA	215.85	NA	11.595	NA	8.9	NA	1	NA	43.935	NA	22.805	NA	128.915	NA	355.7	NA	1.86	NA	166.205	NA	73.91	NA	3.545	NA	217.085	NA	81.715	NA	1	NA	26.44
224	M	47	Control	0	76.765	NA	27.34	NA	175.84	NA	165.82	NA	357	NA	297.25	NA	0	NA	293.55	NA	24	NA	60.145	NA	1	NA	383.65	NA	28.27	NA	148.295	NA	345.4	NA	1.065	NA	201.145	NA	123.63	NA	5.985	NA	178.185	NA	80.86	NA	1	NA	11.155
251	M	56	Control	0	84.865	NA	64.735	NA	75.08	NA	171.385	NA	1673.9	NA	201.35	NA	0	NA	294.79	NA	18.095	NA	24.965	NA	1	NA	82.65	NA	22.81	NA	182.72	NA	370.5	NA	0.865	NA	200.26	NA	101.6	NA	30.07	NA	151.32	NA	104.31	NA	1	NA	30.21
256	F	68	Control	0	93.565	NA	55.63	NA	168.305	NA	210.39	NA	1420.35	NA	346.25	NA	0	NA	506.25	NA	13.595	NA	20.76	NA	1	NA	45.345	NA	36.27	NA	144.72	NA	369.15	NA	1.245	NA	283.75	NA	112.075	NA	37.095	NA	231.405	NA	85.65	NA	1	NA	29.33
303	F	55	Control	0	97.04	NA	49.655	NA	127.605	NA	139.065	NA	1375.9	NA	515.6	NA	0	NA	218.675	NA	14.04	NA	15.81	NA	1	NA	64.66	NA	39.27	NA	149.485	NA	284.395	NA	1.125	NA	150.225	NA	97.865	NA	15.565	NA	204.115	NA	74.64	NA	1	NA	20.535
308	F	40	Control	0	125.99	NA	91.63	NA	132.22	NA	240.34	NA	1181.5	NA	175.172	NA	0	NA	492.2	NA	17.93	NA	11.39	NA	1.72	NA	53.96	NA	38.865	NA	223.38	NA	523.75	NA	1.91	NA	273.42	NA	136.65	NA	3.695	NA	264.95	NA	73.625	NA	1	NA	41.98
324	F	48	Control	0	94.25	NA	46.97	NA	119.44	NA	145.37	NA	763.3	NA	118.937	NA	0	NA	221.65	NA	17.7	NA	15.57	NA	2.0035	NA	83.81	NA	27.445	NA	119.215	NA	317.75	NA	1.73	NA	146.875	NA	70.27	NA	2.095	NA	184.2	NA	47.005	NA	1	NA	21.93
325	F	63	Control	0	93.515	NA	58.72	NA	225.58	NA	174.635	NA	750.75	NA	97.431	NA	0	NA	413.95	NA	17.605	NA	29.75	NA	2.6065	NA	84.12	NA	24.61	NA	131.175	NA	311.05	NA	1	NA	133.13	NA	108.065	NA	2.21	NA	171.98	NA	45.875	NA	1	NA	27.465
348	F	70	Control	0	96.055	NA	63.215	NA	161.865	NA	212.47	NA	915.25	NA	178.4	NA	0	NA	368.5	NA	24.33	NA	33.935	NA	1	NA	161.78	NA	30.105	NA	197.985	NA	575.45	NA	1	NA	247.3	NA	117.565	NA	4.39	NA	209.16	NA	79.925	NA	1	NA	28.815
395	M	67	Control	0	84.44	NA	26.35	NA	146.18	NA	184.99	NA	87.985	NA	142.3	NA	0	NA	187.255	NA	13.755	NA	37.9	NA	1	NA	480	NA	28.72	NA	137.9	NA	351.7	NA	1	NA	226.68	NA	86.695	NA	3.375	NA	143.885	NA	48.285	NA	1	NA	11.565
409	F	52	Control	0	94.135	NA	51.765	NA	129.765	NA	194.28	NA	860.35	NA	150.85	NA	0	NA	400.9	NA	21.27	NA	22.62	NA	1	NA	96.93	NA	36.19	NA	134.02	NA	305.25	NA	1.725	NA	162.32	NA	141.92	NA	2.32	NA	168.59	NA	50.065	NA	1	NA	21.405
426	M	62	Control	0	89.895	NA	35.325	NA	122.86	NA	122.185	NA	698.7	NA	137.75	NA	0	NA	208.3	NA	18.535	NA	25.82	NA	1	NA	153.06	NA	23.615	NA	106.53	NA	314.3	NA	1.035	NA	246.765	NA	96.59	NA	3.01	NA	168.835	NA	55.485	NA	1.025	NA	24.5
444	F	52	Control	0	119.44	NA	47.445	NA	119.22	NA	106.53	NA	974.95	NA	92.85	NA	0	NA	278	NA	12.91	NA	12.12	NA	1	NA	54.835	NA	26.07	NA	124.5	NA	476.25	NA	1.065	NA	183.895	NA	88.52	NA	13.5	NA	210.815	NA	60.235	NA	1.57	NA	27.55
447	F	45	Control	0	88.355	NA	40.585	NA	156.735	NA	141.76	NA	760.05	NA	79.13	NA	0	NA	344.6	NA	12.005	NA	21.915	NA	1	NA	68.425	NA	23.8	NA	114.3	NA	287.9	NA	1.095	NA	195.2	NA	78.505	NA	7.095	NA	169.385	NA	54.51	NA	0.945	NA	21.63
484	M	58	Control	0	42.98	NA	8.265	NA	116.245	NA	120.325	NA	115.72	NA	213.55	NA	0	NA	225.41	NA	14.115	NA	55.09	NA	1	NA	293.15	NA	26.515	NA	75.1	NA	332.95	NA	1	NA	180.835	NA	41.695	NA	3.64	NA	182.82	NA	57.64	NA	1	NA	9.07
487	M	44	Control	0	77.565	NA	89.185	NA	193	NA	181.25	NA	1135.7	NA	137.85	NA	0	NA	270.2	NA	18.94	NA	19.045	NA	1	NA	85.355	NA	31.005	NA	168.27	NA	447.4	NA	1.46	NA	286.8	NA	139.275	NA	1.455	NA	216.17	NA	69.065	NA	1	NA	31.75
507	M	50	Control	0	99.97	NA	84.695	NA	219.74	NA	150.6	NA	1000.55	NA	140	NA	0	NA	324.9	NA	20.74	NA	14.725	NA	1	NA	111.24	NA	32.52	NA	184.685	NA	363.3	NA	1.25	NA	229.805	NA	110.505	NA	2.21	NA	212.95	NA	61.57	NA	1	NA	37.455
513	M	64	Control	0	99.025	NA	68.765	NA	172.95	NA	150.455	NA	947.5	NA	120.151	NA	0	NA	252.25	NA	20.36	NA	21.405	NA	2.419	NA	95.795	NA	23.065	NA	129.345	NA	457.95	NA	2.215	NA	190.3	NA	101.79	NA	6.705	NA	255.365	NA	62.16	NA	1	NA	28.585
D001	M	56	Diabates	1	76.2	104.108	42.75	28.2083	100.455	24.0667	99.995	448.7	975.35	139.45	200.65	65.8817	0	0	167.38	217.045	10.53	15.5333	9.73	92.9167	1	1	70.59	85.9433	23.21	53.115	61.78	91.8167	553.8	129.433	2.065	1	316.975	40.6667	70.86	110.5	37.265	12.9	165.97	25.9333	46.005	18.7333	0.42	1	19.435
D004	M	60	Diabates	2	96.325	1	35.16	1	143.56	12.5167	123.65	16.8333	639.25	8.1	143	1	0	0	142.64	1	7.13	1	17.485	1	1	1	81.385	1	9.535	1	100.26	1	411	1	2.23	1	188.975	1	73.12	1	67.985	10.9	246.335	1	84.135	1	1	1	26.445
D007	M	53	Diabates	1	102.79	1	31.055	1	99.61	25.05	101.22	40.4667	827.6	1	159.592	1	0	0	192.725	11.705	6.47	8.6	4.88	6.63333	1	1	46.48	7.88667	29.41	1	97.265	1	221.15	1	1.735	1	192.28	1	69.29	1	115.58	10.5	144.165	1	56.975	1	1	0	17.895
D009	F	44	Diabates	2	75.005	1	36.625	1	159.505	79.05	106.92	40.4333	632.2	28.3167	64.795	10.4133	0	0	197.49	30.4317	8.58	20.4	17.5	14.4	1	1	57.52	24.4317	9.91	1	109.33	8.56667	496.15	16.55	1.955	1	176.08	12.4833	79.185	1	70.35	11.0167	220.855	1	66.56	1	1.47	0	22.375
D011	M	47	Diabates	1	87.45	70.44	52.825	18.47	150.77	28.9333	124.645	413.167	1028.3	58.5833	366.15	97.5633	0	0	178.64	80.6833	11.52	10.35	14.52	72.1833	1	1	84.49	73.625	17.71	95.08	116.025	98.5333	450.1	148.617	2.68	1	217.34	35.1	86.67	54.3833	72.465	13.6	223.37	25.3667	98.57	22.4167	1	1	31.075
D014	M	63	Diabates	1	96.09	1	41.275	1	151.78	10.4833	118.2	11.8833	902	1	203.346	1	0	0	235.55	1	10.75	12	24.06	1	1	1	90.455	1	30.09	1	96.755	1	318.1	1	3.5	1	236.38	1	89.265	1	90.45	11.7	217.735	1	72.075	1	1	1	23.715
D015	F	48	Diabates	0	63.405	NA	36.64	NA	126.895	NA	82.66	NA	572.55	NA	97.45	NA	0	NA	84.33	NA	7.19	NA	11.13	NA	1	NA	29.075	NA	12.505	NA	123.17	NA	306.6	NA	1.855	NA	118.46	NA	36.555	NA	59.475	NA	125.925	NA	18.81	NA	1	NA	14.785
D016	F	48	Diabates	2	99.295	1	66.19	1	178.39	31.4833	166	20.2667	975.1	12.8333	144.3	8.43667	0	0	318.4	12.5967	11.47	10.9333	19.72	1	1	1	119.285	11.7217	30.365	1	182.28	1	649.85	9	1.605	1	282.3	1	105.255	1	97.455	11.5667	313.01	1	61.015	1	0.699	1	32.385
D017	F	52	Diabates	2	81.97	16.7583	45.11	1	111.05	19.5833	104.53	67.7667	750.8	31.7167	112.85	24.5233	0	0	184.455	41.115	8.83	9.21667	14.845	13.9333	1	1	91.21	18.7967	12.79	1	120.82	18.25	392.15	35.8833	2.08	1	285.4	18.6333	64.07	11.9167	58.895	14.4167	243.15	10.2667	43.225	1	1	0	23.71
D020	M	52	Diabates	0	111.79	NA	52.18	NA	110.83	NA	115.04	NA	1081.65	NA	215.05	NA	0	NA	195.3	NA	11.405	NA	11.295	NA	1	NA	62.51	NA	28.81	NA	135.71	NA	443.15	NA	1.965	NA	276.265	NA	120.26	NA	72.33	NA	230.905	NA	76.91	NA	0.3	NA	28.975
D024	M	47	Diabates	0	56.73	NA	31.425	NA	71.105	NA	83.595	NA	411.7	NA	101.614	NA	0	NA	117.525	NA	4.665	NA	6.255	NA	1	NA	42.765	NA	9.48	NA	84.72	NA	246.45	NA	1.585	NA	205.48	NA	33.92	NA	63.88	NA	129.445	NA	57.045	NA	1	NA	17.015
D025	F	63	Diabates	1	98.3	148.442	50.59	24.195	157.13	40.1	148.49	445.133	979	130.717	104.335	79.8383	0	0	213.03	282.06	12.255	10.9167	15.865	95.3333	3.2525	1	57.965	84.9	33	90.495	136.86	97.6333	333.55	154.617	1.805	1	271	35.8667	120.7	64.6333	139.155	10.7	217.95	23.9333	50.935	21.95	1	1	21.86
D030	F	58	Diabates	2	98.46	109.752	59.405	18.2	108.855	60.7333	118.81	271.167	1358.1	101.1	253.8	53.74	0	0	220.275	226.052	11.93	9.21667	15.94	44.1833	1	1	95.47	62.1917	8.505	47.835	131.22	60.9667	550.05	129.083	1.645	1	247.55	39.6	81.19	50.75	50.745	14.2833	218.975	25.4333	98.21	16.3	1	1	28.765
D032	M	62	Diabates	1	76.64	1	46.63	1	104.915	10.3833	123.195	26.5333	807.8	12.4167	94.8787	1	0	0	228.345	17.0333	9.885	1	15.465	8.61667	2.9425	1	62.61	11.33	26.59	1	100.765	1	284.6	8.58333	1.27	1	187.13	1	58.34	11.8667	84.985	11.55	186.1	1	57.95	1	1	0	23.97
D034	F	58	Diabates	0	87.195	NA	43.475	NA	123.415	NA	119.535	NA	973.55	NA	189.4	NA	0	NA	213.57	NA	10.345	NA	17.29	NA	1	NA	75.885	NA	19.935	NA	159.79	NA	378.5	NA	1.865	NA	177.665	NA	101.01	NA	90.89	NA	168.69	NA	91.21	NA	1	NA	22.825
D035	M	60	Diabates	1	88.905	21.145	37.8	1	147.11	21.1333	122.335	97.75	785.9	55.55	102.95	12.4217	0	0	228.94	52.7617	9.585	10.0667	17.275	27.35	1	1	117.1	33.1517	33.325	17.3967	106.245	24.2833	417	33.5167	2.35	1	223.405	13.0833	108.815	29.4333	108.975	13.0167	243.65	10.6667	72.525	1	1	1	25.495
D039	M	59	Diabates	1	89.595	19.0467	53.835	1	201.025	17.55	112.03	93.3333	1006.1	44.65	274	11.8267	0	0	226.875	78.2367	12.46	1	18.755	18.0167	1	1	116.84	30.195	12.3	1	138.025	22.95	614.5	44.4	3.64	1	397.4	14.2	109.63	35.0667	76.895	9.16667	309.11	1	124.805	1	0.24	1	32.675
D040	F	59	Diabates	2	84.35	1	45.32	1	141.175	52.5333	109.525	21.5167	758.45	15.9833	32.67	1	0	0	176.245	16.4117	8.4	8.78333	8.59	1	1	1	86.03	12.6683	11.805	1	92.545	1	561.35	8.88333	1.665	1	291.6	1	80.055	1	104.77	13.6833	203.655	1	47.705	1	0.6415	0	21.775
D041	M	43	Diabates	1	78.6	1	37.82	1	106.5	1	100.67	28.7667	1121.1	12.7	293.75	7.81667	0	0	132.55	17.9183	10.5	1	14.725	8.81667	1	1	65.725	8.33	26.2	1	100.735	1	321.95	8.48333	1.345	1	253.675	1	68.935	1	91.87	10.0167	197.05	1	113.46	1	1	0	30.115
D043	M	47	Diabates	2	91.875	66.19	49.33	16.4317	117.995	16.85	98.08	260.933	697.15	19.0833	110.7	47.2717	0	0	175.595	140.413	9.21	12.25	11.19	47.5333	1	1	59.89	47.4483	27.385	25.79	120.275	54.3	446.65	91.0167	1.875	1	252.52	28.5167	117.33	69.4167	63.29	13.3667	234.09	18.4	59.455	14.3333	1	1	27.055
D047	F	44	Diabates	1	97.92	1	49.38	1	115.785	1	155.555	37.1167	872.7	1	155.55	1	0	0	223.1	27.1883	8.74	1	11.06	1	1	1	54.17	9.03167	18.145	9	97.54	11.45	319.2	12.3	1.715	1	171.645	1	75.19	9.21667	59.95	11.1167	206.025	1	58.57	1	1	0	25.08
D048	F	44	Diabates	2	92.745	42.7317	44.105	1	141.365	12.1167	89.28	138.417	632.7	22.2	80.35	21.62	0	0	136.3	108.442	8.885	1	14.985	20.0833	1	1	55.32	29.6217	7.8	20.5	102.18	28.7667	490.7	58.3667	2.37	1	220.8	15.2833	62.24	27.5667	36.875	8.46667	188.955	1	49.915	1	1	1	23.465
D051	F	56	Diabates	2	99.48	59.2883	44.395	25.365	76.24	37.0333	148.78	423.35	1113.05	152.7	162.133	21.0867	0	0	187.135	300.273	10.245	11.95	7.08	81.15	1	1	54.675	91.5617	13.425	38.9617	139.655	99.0833	248.25	159.55	1.28	1	190.17	61.2833	108.185	157.083	43.215	11.8833	203.585	21.1	100.125	18.8833	1	1	27.045
D052	F	60	Diabates	2	71.31	1	49	1	153.635	9.48333	102.48	9.33333	1025.85	1	243.4	1	0	0	205.66	1	12.365	9.35	24.275	1	1	1	94.055	1	22.345	1	126.58	1	492.45	1	2.43	1	214.95	1	83.06	1	92.415	12.45	186.095	1	82.55	1	1	0	21.865
D053	F	55	Diabates	2	81.72	1	42.785	1	128.54	13.8333	129.835	17.9167	882.95	1	248.386	1	0	0	263.8	18.315	12.27	8.7	20.55	1	1	1	72.29	7.755	27.92	1	121.87	8.31667	264.45	1	1.58	1	182.99	1	68.225	1	50.015	13.0333	165.66	1	97.975	1	1	1	22.32
O001	F	64	Obese	0	95.935	NA	44.765	NA	146.59	NA	149.935	NA	1028.9	NA	131.417	NA	0	NA	238.485	NA	11.07	NA	16.39	NA	1	NA	110.72	NA	14.48	NA	98.41	NA	401.65	NA	1.78	NA	234.99	NA	98.91	NA	122.885	NA	209.265	NA	102.2	NA	1	NA	24.515
O002	M	48	Obese	0	88.67	NA	58.88	NA	120.89	NA	101.165	NA	823	NA	195.039	NA	0	NA	204.88	NA	10.855	NA	17.79	NA	1	NA	110.91	NA	25.12	NA	169.605	NA	392.05	NA	2.01	NA	267.38	NA	96.835	NA	55.565	NA	217.87	NA	127.86	NA	1	NA	26.505
O004	F	52	Obese	3	86.745	1	48.32	1	104.815	8.46667	192.02	1	864.2	1	185.079	1	0	0	421.45	1	11.94	1	10.68	1	1	1	41.035	1	36.235	1	139.08	1	268	1	1.345	1	280.2	1	92.84	1	78.83	8.96667	176.445	1	96.665	1	1	0	23.71
O006	F	52	Obese	0	81.83	NA	60.76	NA	159.645	NA	121.005	NA	1040.65	NA	183.85	NA	0	NA	205.305	NA	12.495	NA	17.8	NA	1	NA	54.16	NA	15.075	NA	151.745	NA	505	NA	0.495	NA	174.24	NA	73.12	NA	61.51	NA	235.145	NA	44.815	NA	1	NA	27.725
O010	F	38	Obese	0	91.44	NA	40.21	NA	121.475	NA	93.64	NA	826.55	NA	61.95	NA	0	NA	260.955	NA	8.565	NA	13.41	NA	1	NA	76.36	NA	22.73	NA	91.855	NA	448.05	NA	2.02	NA	263.57	NA	102.8	NA	100.295	NA	178.3	NA	61.34	NA	1	NA	21.69
O011	F	71	Obese	3	83.255	98.465	44.15	15.6333	133.04	25.9333	109.255	255.517	1039	41.4667	320.2	1	0	0	202.78	135.302	10.77	10.6333	8.575	53.7	1	1	39.41	43.4333	26.395	23.43	104.8	49.9333	367.05	83	1.635	1	181.255	18.7667	68.4	38.4	127.615	11.5833	187.52	15.6833	89.665	13.1833	1	1	25.165
O013	M	39	Obese	0	77.92	NA	39.735	NA	174.51	NA	113.15	NA	1128.55	NA	366.2	NA	0	NA	183.21	NA	9.745	NA	18.87	NA	1	NA	87.905	NA	24.555	NA	116.91	NA	345.6	NA	1.995	NA	159.545	NA	88.685	NA	130.74	NA	180.415	NA	91.175	NA	1	NA	26.67
O014	F	48	Obese	0	70.72	NA	45.2	NA	122.14	NA	135.1	NA	908.1	NA	132.35	NA	0	NA	261.7	NA	11.1	NA	11.76	NA	1	NA	46.425	NA	33.47	NA	94.1	NA	379.85	NA	1.235	NA	386.45	NA	123.62	NA	85.67	NA	182.86	NA	45.5	NA	1.185	NA	20.75
O016	F	37	Obese	0	97.055	NA	43.715	NA	138.6	NA	130.66	NA	1014.25	NA	201.4	NA	0	NA	239.425	NA	8.645	NA	12.885	NA	1	NA	62.465	NA	22.75	NA	144.345	NA	357.15	NA	1.7	NA	166.225	NA	78.07	NA	74.5	NA	225.385	NA	68.27	NA	0.35	NA	28.095
O017	M	52	Obese	3	110.75	1	45.22	1	93.95	15.5	115.185	11.1833	1022.85	12.5667	180.95	1	0	0	165.845	9.21	11.045	10.95	9.315	1	1	1	54.125	1	25.18	1	99.99	1	266.25	1	1.385	1	274.81	1	81.43	1	94.615	9.78333	184.31	1	76.83	1	1	1	23.33
O018	F	68	Obese	3	95.975	1	46.83	1	193.1	39.8167	113.28	11.9333	644.25	22.65	98.205	1	0	0	290	10.7067	9.27	9.68333	9.95	1	1.7585	1	55.78	1	26.21	1	118.355	1	306.55	1	1.065	1	154.665	1	75.155	1	102.565	14.4	155.3	7.81667	43.565	1	1	1	17.46
O021	F	54	Obese	3	95.22	9.21667	52.24	1	164.56	57.5167	120.09	69.9333	991.45	39.2167	158.4	9.41167	0	0	294.99	37.36	12.275	16.0333	19.95	17.45	1	1	52.365	24.4417	24.05	1	117.97	15.0167	451.05	19.05	1.995	1	274.4	9.88333	83.6	1	95.48	10.1	227.13	1	61.475	1	1	1	27.75
O023	M	64	Obese	3	100.735	1	56.72	1	95.015	7.78333	133.525	9.36667	894.9	1	58.235	1	0	0	185.025	1	10.065	9.65	8.045	1	1	1	77.98	1	21.06	1	155.705	1	444.5	1	1.91	1	229.45	1	79.835	1	104.24	14.2	247.49	1	103.595	1	1.165	0	38.14
O024	F	63	Obese	3	84.08	1	53.795	1	100.41	11.4	163.465	40.75	1034.1	16.1	242.508	1	0	0	260.25	21.6533	11.5	1	10.96	9.83333	1	1	48.71	8.22	19.965	1	154.245	1	376.8	9.66667	1.855	1	210.885	1	85.25	1	110.51	10.4167	196.1	1	80.125	1	1	0	27.17
O025	M	56	Obese	3	85.395	8.315	52.35	1	101.45	49.1	130.035	57.1833	959.4	21.4	98.85	1	0	0	184.005	31.5933	10.555	10.5333	8.955	10	1	1	45.075	18.2333	32.62	1	157.515	11.5167	346.4	17	1.045	1	180.655	9.1	94.13	1	90.46	13.2833	209.37	8.38333	86.63	1	1	1	34.95
O027	F	45	Obese	3	111.545	1	49.075	1	120.25	34.5833	126.605	1	1264.3	14.5	369.25	1	0	0	264.93	1	10.665	8.33333	14.665	1	1	1	61.08	7.89167	17.005	1	147.96	1	519	1	1.03	1	178.16	1	75.04	1	82.605	10.4833	224.995	1	82.98	1	1	1	22.945
O029	M	36	Obese	3	70.98	1	57.27	1	154.12	11.1833	126.51	22.7333	952.15	10.7667	110.2	1	0	0	202.06	18.4317	12.33	1	16.295	8.26667	1	1	86.605	1	22.935	1	129.315	1	302.25	1	1.505	1	180.565	1	82.155	1	64.65	9.65	186.125	1	79.88	1	1	0	25.78
O030	M	59	Obese	3	110.71	15.98	53.38	1	138.935	47.3333	117.86	76.35	1199.8	45.0167	260.05	1	0	0	255.395	95.6233	8.61	10.45	9.59	17.4833	1	1	45.2	25.9017	29.33	19.6017	165.615	24.5167	375.8	32.9167	1.575	1	217.03	20.4	94.1	21.3333	135.575	10.2667	199.14	11.4833	63.905	1	0.83	1	26.96
O031	F	48	Obese	0	80.67	NA	44.13	NA	97.18	NA	118.535	NA	925.1	NA	270.6	NA	0	NA	192.295	NA	9.635	NA	8.375	NA	1	NA	58.16	NA	22.57	NA	107.945	NA	405.45	NA	1.525	NA	254.28	NA	79.605	NA	68.775	NA	166.825	NA	90.255	NA	1	NA	23.425
O032	M	64	Obese	0	66.52	NA	38.22	NA	147.93	NA	103.95	NA	865.75	NA	101.35	NA	0	NA	171.915	NA	10.38	NA	14.46	NA	1	NA	90.645	NA	23.525	NA	113.045	NA	431.95	NA	2.12	NA	240.09	NA	78.615	NA	93.765	NA	224.58	NA	98.26	NA	1.385	NA	29.435
O033	M	67	Obese	3	75.915	1	38.47	1	91.6	17.45	121.015	24.95	872.55	7.8	128.95	1	0	0	210.705	15.48	9.34	9.31667	11.17	1	1	1	82.175	10.3783	22.395	1	120.25	8.65	347.45	10.4333	1.82	1	244	1	97.075	9.48333	112.58	10.5167	242.395	1	61.74	1	1	0	22.135
O034	M	63	Obese	0	88.385	NA	44.865	NA	101.27	NA	82.52	NA	769.85	NA	112.05	NA	0	NA	204.87	NA	8.4	NA	11.98	NA	1	NA	104.71	NA	34.16	NA	103.205	NA	526.2	NA	2.11	NA	239.935	NA	99.495	NA	118.18	NA	180.41	NA	65.94	NA	1	NA	24.555
O035	M	59	Obese	0	71	NA	26.4	NA	115.145	NA	88.21	NA	705.85	NA	184.508	NA	0	NA	142.01	NA	8.355	NA	10.055	NA	1	NA	80.71	NA	12.135	NA	100.755	NA	243.85	NA	2.105	NA	142.79	NA	47.655	NA	101.04	NA	145.14	NA	76.64	NA	1	NA	20.875
O036	M	50	Obese	0	81.92	NA	39.205	NA	97.345	NA	104.9	NA	689.3	NA	141.657	NA	0	NA	173.29	NA	8.775	NA	8.73	NA	2.9925	NA	59.975	NA	19.1	NA	105.815	NA	313.8	NA	1	NA	159.685	NA	69.58	NA	73.965	NA	250.99	NA	58.685	NA	1	NA	28.42
O037	M	46	Obese	3	94.83	136.592	54.85	43.815	128.555	98.7167	164.175	825	1091.35	342.55	134.45	53.8617	0	0	208.27	782.097	15.745	22.7333	11.3	171.75	1	1	78.125	231.62	23.06	120.57	184.515	220.133	448.75	406.617	2.305	1	270.615	150.15	124.345	337.183	50.36	15.1167	237.5	82.15	101.64	69.0667	1	1	40.235
O038	M	52	Obese	3	76.595	1	42.05	1	124.435	1	104.79	10.3833	650.4	1	121.699	1	0	0	165.575	11.12	10.98	1	9.305	1	3.389	1	87.98	1	22.535	1	94.36	1	431.8	1	1	1	211.85	1	110.96	1	134.67	8.95	263.64	1	72.215	1	1	1	27.715
O039	F	49	Obese	3	78.275	1	38.735	1	169.89	11.35	108.07	11.15	929.65	17.6833	129.65	1	0	0	223.995	9.18333	12.89	1	11.515	1	1	1	51.82	1	26.785	1	103.24	1	283	1	1.305	1	175.87	1	97.435	1	87.105	10.8167	238.12	1	48.475	1	1	0	20.25
O040	F	48	Obese	3	83.29	27.28	38.505	8.99833	101.2	40.2167	121.51	143.5	895.25	38.5	270.2	26.66	0	0	187.32	85.61	8.89	10.2667	11.985	25.15	1	1	51.075	34.12	34.645	26.4683	111.865	35.95	245.1	59.3	1.575	1	293.515	15.3167	101.355	27.9667	66.115	11.8	182.87	13.5167	77.42	8.63333	0.3165	1	20.505
O041	F	50	Obese	3	90.54	1	42.88	1	114.56	12.6833	112.425	11.6833	937.6	1	117.75	1	0	0	219.4	1	9.725	8.85	10.425	1	1	1	33.51	1	25.925	1	107.615	1	415.15	1	1.36	1	241.36	1	93.73	1	109.49	13.0667	174.71	1	77.545	1	0.605	0	27.11
O042	M	43	Obese	3	84.205	17.3983	44.565	8.4	138.18	9.83333	113.765	117.483	1179	25.3333	271.85	21.02	0	0	175.5	70.9233	13.23	11.2167	16.975	23.7833	1	1	77.415	28.5483	18.53	8.595	96.915	26.35	396.8	43.5	2.185	1	246.34	15.55	81.2	34.4667	70.98	10.8	205.445	8.46667	97.215	1	1	0	27.99
O044	F	68	Obese	3	107.72	1	57.49	1	118.015	9.08333	104.885	13.4	936.4	9.48333	321.217	10	0	0	210.62	10.0883	11.96	1	4.89	1	1	1	36.89	1	45.125	1	121.285	1	571.4	1	1.61	1	256.815	1	107.31	8.7	95.915	10	202.345	1	80.48	1	1	0	25.915
AK_04	M	54	Obese	3	89.94	NA	60.78	NA	178.005	NA	164.495	NA	903.9	NA	122.682	NA	0	NA	229.585	NA	14.355	NA	14.735	NA	1	NA	105.515	NA	18.925	NA	132.135	NA	569	NA	1	NA	249.09	NA	113.22	NA	64.555	NA	288.475	NA	50.735	NA	1	NA	33
[truncated: 40 more columns]

## Sheet: explanation
DR group
1	non-proliferative stage of diabetic retinopathy (DR)
2	diabetic, no diabetic retinopathy (DR)
3	non diabetes, no diabetic retinopathy (DR)
Abbreviations:
His: histidine, Asn: Asparagine, Tau: taurine, Ser: serine, Gln: glutamine, Hsn: histamine, Gly: glycine, Eth: ethanolamine, Asp: aspartate, Mea: methylamine, Glu: glutamate, Cit: citrulline, Thr: threonine, Ala: alanine, Eta: ethylamine, Pro: proline, Orn: ornithine, Derivatization peak: bis-aminoquinoline urea, Cys: cysteine, Lys: lysine, Tyr: tyrosine, Put: putrescine, Met: methionine, Stn: se…
s	serum
t	tear
BMI	body-mass index
WHR	waist-hip ratio
HbA1C	hemoglobin A1C for glycated hemoglobin
HOMA	Homeostatic Model Assessment for Insulin Resistance
ACR	albumin-creatin ratio
GFR	glomerular filtration rate
ApoAI	apolipoprotein A1
ApoB100	apolipoprotein B100
HDL	high density lipoprotein
LDL	low density lipoprotein
CRP	C-reactive protein
Hcys	homocysteine
